# Supplementary material for: Cognitively healthy centenarians are genetically protected against Alzheimer's disease
Source: Alzheimers Dement. 2024 Apr 18;20(6):3864–75. doi: 10.1002/alz.13810 (PMC11180929; doi:10.1002/alz.13810)
Supplement: Supplementary file 2 — Supplementary Tables [file ALZ-20-3864-s003.xlsx]

## Sheet: Table of content
Supplementary Table	Description
Table S1	Summary of the 86 SNPs associated with AD along with the relative effect sizes.
Table S2	Summary of genotyping and imputation values of the 86 SNPs in our cohort.
Table S3	Association summary statistics of the comparison of AD cases and cognitively healthy centenarians
Table S4	Frequency of the 86 SNPs in AD cases, age-matched controls and cognitively healthy centenarians
Table S5	Association summary statistics of the comparison of early-onset AD and late-onset AD
Table S6	Association summary statistics of the comparison of AD cases and age-matched controls
Table S7	Association summary statistics of the comparison of age-matched controls and cognitively healthy centenarians
Table S8	Association results of the PRS analysis
Table S9	Summary of power analysis
Table S10	Summary of SNP-gene annotation as performed using snpXplorer web-server
Table S11	Summary of gene-set enrichment results as performed using snpXplorer web-server

## Sheet: Table S1
Summary of the 86 SNPs associated with AD along with the relative effect sizes.
#	RSID	CHROM	POSITION (HG38)	GENE	MINOR/MAJOR	MAF	OR (clinical + proxy)	CI (clinical + proxy)	PVALUE (clinical + proxy)	OR (clinical only)	CI (clinical only)	PVALUE (clinical only)	POSITION (HG37)
1	rs141749679	1	109345810	SORT1	C/T	0.004	1.38	1,24-1,54	7.5e-09	1.37	1,17-1,61	8.63e-05	109888432
2	rs679515	1	207577223	CR1	T/C	0.188	1.13	1,11-1,15	7.2e-46	1.14	1,11-1,17	1.06e-23	207750568
3	rs72777026	2	9558882	ADAM17	G/A	0.144	1.06	1,04-1,08	2.7e-08	1.06	1,03-1,09	4.025e-05	9699011
4	rs17020490	2	37304796	PRKD3	C/T	0.145	1.06	1,04-1,08	3.3e-09	1.06	1,03-1,09	2.965e-05	37531939
5	rs143080277	2	105749599	NCK2	C/T	0.005	1.47	1,33-1,63	2.1e-13	1.41	1,23-1,61	6.444e-07	106366056
6	rs6733839	2	127135234	BIN1	T/C	0.389	1.17	1,16-1,19	6.1e-118	1.19	1,16-1,21	7.97e-65	127892810
7	rs139643391	2	202878716	WDR12	T/TC	0.131	0.94	0,92-0,96	1.1e-08	0.94	0,91-0,97	2.13e-05	203743439
8	rs10933431	2	233117202	INPP5D	G/C	0.234	0.93	0,92-0,95	3.6e-18	0.92	0,9-0,94	2.062e-12	233981912
9	rs16824536	3	155069722	MME	A/G	0.054	0.92	0,89-0,95	3.6e-08	0.92	0,88-0,96	0.0001482	154787511
10	rs61762319	3	155084189	MME (2)	G/A	0.026	1.16	1,11-1,21	2.2e-11	1.17	1,11-1,25	1.624e-07	154801978
11	rs3822030	4	993555	IDUA	G/T	0.429	0.95	0,94-0,96	8.3e-12	0.95	0,93-0,96	7.371e-09	987343
12	rs6846529	4	11023507	CLNK	C/T	0.283	1.07	1,05-1,08	2.2e-17	1.05	1,03-1,08	6.789e-07	11025131
13	rs2245466	4	40197226	RHOH	G/C	0.343	1.05	1,03-1,06	1.2e-09	1.06	1,03-1,08	6.206e-07	40198846
14	rs112403360	5	14724304	ANKH	A/T	0.073	1.09	1,06-1,12	2.3e-09	1.09	1,05-1,13	1.978e-06	14724413
15	rs62374257	5	86927378	COX7C	C/T	0.23	1.07	1,05-1,09	1.4e-15	1.08	1,05-1,1	1.307e-10	86223195
16	rs871269	5	151052827	TNIP1	T/C	0.326	0.96	0,95-0,97	8.7e-09	0.97	0,95-0,99	0.003054	150432388
17	rs113706587	5	180201150	RASGEF1C	A/G	0.11	1.09	1,07-1,12	2.2e-16	1.1	1,07-1,14	4.487e-10	179628150
18	rs6605556	6	32615322	HLA-DQA1	G/A	0.161	0.91	0,90-0,93	7.1e-20	0.92	0,89-0,94	3.813e-10	32583099
19	rs10947943	6	41036354	UNC5CL	A/G	0.142	0.94	0,93-0,96	1.1e-09	0.95	0,92-0,97	0.0001127	41004093
20	rs143332484	6	41161469	TREM2	T/C	0.013	1.41	1,32-1,50	2.8e-25	1.39	1,28-1,51	2.377e-14	41129207
21	rs75932628	6	41161514	TREM2 (2)	T/C	0.003	2.39	2,09-2,73	2.5e-37	2.48	2,06-2,99	1.04e-18	41129252
22	rs60755019	6	41181270	TREML2	G/A	0.004	1.55	1,33-1,80	2.1e-08	1.51	1,24-1,83	3.175e-05	41149008
23	rs7767350	6	47517390	CD2AP	T/C	0.271	1.08	1,06-1,09	7.9e-22	1.06	1,04-1,08	5.826e-08	47485126
24	rs785129	6	114291731	HS3ST5	T/C	0.35	1.04	1,03-1,06	2.4e-09	1.04	1,02-1,06	0.0001179	114612895
25	rs6943429	7	7817263	UMAD1	T/C	0.42	1.05	1,03-1,06	1e-10	1.06	1,04-1,08	3.691e-09	7856894
26	rs10952097	7	8204382	ICA1	T/C	0.114	1.07	1,05-1,10	6.8e-09	1.07	1,04-1,11	3.254e-05	8244012
27	rs13237518	7	12229967	TMEM106B	A/C	0.411	0.96	0,94-0,97	4.9e-11	0.96	0,95-0,98	0.0002103	12269593
28	rs1160871	7	28129126	JAZF1	G/GTCTT	0.222	0.95	0,93-0,97	9.8e-09	0.94	0,92-0,97	1.3e-06	28168745
29	rs6966331	7	37844191	EPDR1	T/C	0.349	0.96	0,94-0,97	4.6e-10	0.95	0,93-0,97	5.256e-07	37883793
30	rs76928645	7	54873635	SEC61G	T/C	0.103	0.93	0,91-0,95	1.6e-10	0.94	0,91-0,97	3.276e-05	54941328
31	rs7384878	7	100334426	SPDYE3	C/T	0.31	0.92	0,91-0,94	1.1e-26	0.94	0,92-0,95	1.374e-10	99932049
32	rs11771145	7	143413669	EPHA1	A/G	0.348	0.95	0,93-0,96	3.3e-14	0.93	0,91-0,95	1.34e-12	143110762
33	rs1065712	8	11844613	CTSB	C/G	0.053	1.09	1,06-1,12	1.9e-09	1.13	1,08-1,17	2.725e-08	11702122
34	rs73223431	8	27362470	PTK2B	T/C	0.369	1.07	1,06-1,08	4e-22	1.07	1,05-1,09	2.084e-11	27219987
35	rs11787077	8	27607795	CLU	T/C	0.392	0.91	0,90-0,92	1.7e-44	0.9	0,88-0,92	6.27e-25	27465312
36	rs34173062	8	144103704	SHARPIN	A/G	0.081	1.13	1,09-1,16	1.7e-16	1.12	1,08-1,16	2.622e-09	145158607
37	rs1800978	9	104903697	ABCA1	G/C	0.13	1.06	1,04-1,08	1.6e-09	1.07	1,04-1,1	6.828e-07	107665978
38	rs7912495	10	11676714	USP6NL	G/A	0.462	1.06	1,05-1,08	9.7e-19	1.06	1,04-1,08	1.518e-08	11718713
39	rs7068231	10	60025170	ANK3	T/G	0.403	0.95	0,94-0,96	3.3e-13	0.96	0,94-0,97	5.739e-06	61784928
40	rs6586028	10	80494228	TSPAN14	C/T	0.196	0.93	0,91-0,94	2e-19	0.92	0,9-0,95	1.309e-10	82253984
41	rs6584063	10	96266650	BLNK	G/A	0.043	0.89	0,86-0,92	6.7e-11	0.89	0,85-0,94	1.048e-05	98026407
42	rs7908662	10	122413396	PLEKHA1	G/A	0.467	0.96	0,95-0,97	2.6e-09	0.96	0,95-0,98	9.888e-05	124172912
43	rs10437655	11	47370397	SPI1	A/G	0.399	1.06	1,04-1,07	5.3e-14	1.06	1,04-1,08	2.644e-10	47391948
44	rs1582763	11	60254475	MS4A4A	A/G	0.371	0.91	0,90-0,92	3.7e-42	0.91	0,9-0,93	3.64e-17	60021948
45	rs3851179	11	86157598	EED	T/C	0.358	0.9	0,89-0,92	3e-48	0.89	0,88-0,91	2.71e-29	85868640
46	rs74685827	11	121482368	SORL1	G/T	0.019	1.19	1,13-1,25	2.8e-11	1.2	1,12-1,29	2.64e-07	121353077
47	rs11218343	11	121564878	SORL1 (2)	C/T	0.039	0.84	0,81-0,87	1.4e-21	0.85	0,81-0,89	9.767e-11	121435587
48	rs6489896	12	113281983	TPCN1	C/T	0.076	1.08	1,05-1,10	1.8e-09	1.08	1,05-1,12	9.606e-06	113719788
49	rs17125924	14	52924962	FERMT2	G/A	0.089	1.1	1,07-1,12	8.3e-16	1.09	1,06-1,13	2.432e-07	53391680
50	rs7401792	14	92464917	RIN3	G/A	0.371	1.04	1,02-1,05	4.8e-08	1.04	1,02-1,06	2.622e-05	92931261
51	rs12590654	14	92472511	RIN3 (2)	A/G	0.328	0.93	0,92-0,95	4.2e-21	0.93	0,91-0,95	1.518e-12	92938855
52	rs7157106	14	105761758	IGH-gene cluster	A/G	0.36	1.05	1,03-1,07	2e-08	1.07	1,04-1,1	1.076e-06	106228095
53	rs10131280	14	106665591	IGH-gene cluster (2)	A/G	0.133	0.94	0,92-0,96	4.3e-10	0.93	0,91-0,96	4.569e-06	107121607
54	rs8025980	15	50701814	SPPL2A	G/A	0.345	0.96	0,94-0,97	1.3e-08	0.96	0,94-0,98	7.083e-05	50994011
55	rs602602	15	58764824	MINDY2	A/T	0.28	0.94	0,93-0,96	2.1e-15	0.93	0,92-0,95	3.693e-10	59057023
56	rs117618017	15	63277703	APH1B	T/C	0.144	1.11	1,09-1,13	2.2e-25	1.13	1,09-1,16	3.18e-14	63569902
57	rs3848143	15	64131307	SNX1	G/A	0.22	1.05	1,04-1,07	8.4e-11	1.05	1,03-1,08	8.515e-06	64423506
58	rs12592898	15	78936857	CTSH	A/G	0.133	0.94	0,92-0,96	4.2e-09	0.95	0,92-0,98	0.0004233	79229199
59	rs1140239	16	30010081	DOC2A	T/C	0.379	0.94	0,93-0,96	2.6e-13	0.94	0,93-0,96	2.563e-08	30021402
60	rs889555	16	31111250	BCKDK	T/C	0.281	0.95	0,94-0,97	2e-11	0.96	0,94-0,98	1.949e-05	31122571
61	rs4985556	16	70660097	IL34	A/C	0.115	1.07	1,05-1,09	6e-10	1.07	1,04-1,1	2.22e-05	70694000
62	rs450674	16	79574511	MAF	C/T	0.373	0.96	0,95-0,98	3.2e-08	0.95	0,93-0,96	2.653e-08	79608408
63	rs12446759	16	81739398	PLCG2	G/A	0.403	0.95	0,94-0,96	1.2e-13	0.94	0,92-0,96	5.049e-10	81773003
64	rs72824905	16	81908423	PLCG2 (2)	G/C	0.008	0.74	0,68-0,81	8.5e-12	0.74	0,66-0,83	1.258e-07	81942028
65	rs16941239	16	86420604	FOXF1	A/T	0.029	1.13	1,08-1,17	1.3e-08	1.1	1,04-1,17	0.0008236	86454210
66	rs56407236	16	90103687	PRDM7	A/G	0.069	1.11	1,08-1,14	6.5e-15	1.13	1,09-1,17	2.384e-10	90170095
67	rs35048651	17	1728046	WDR81	T/TGAG	0.214	1.06	1,04-1,08	7.7e-11	1.06	1,03-1,08	2.309e-06	1631340
68	rs7225151	17	5233752	SCIMP	A/G	0.124	1.08	1,05-1,10	4.1e-13	1.08	1,05-1,11	3.668e-07	5137047
69	rs2242595	17	18156140	MYO15A	A/G	0.112	0.94	0,92-0,96	1.1e-09	0.95	0,92-0,98	0.001614	18059454
70	rs5848	17	44352876	GRN	T/C	0.289	1.07	1,06-1,09	2.4e-20	1.06	1,04-1,09	1.125e-08	42430244
71	rs199515	17	46779275	WNT3	G/C	0.219	0.94	0,93-0,96	9.3e-13	0.94	0,92-0,96	1.668e-08	44856641
72	rs616338	17	49219935	ABI3	T/C	0.012	1.32	1,23-1,42	2.8e-14	1.32	1,2-1,46	7.324e-09	47297297
73	rs2526377	17	58332680	TSPOAP1	G/A	0.445	0.95	0,94-0,97	1.6e-12	0.96	0,94-0,98	1.699e-05	56410041
74	rs4277405	17	63471557	ACE	C/T	0.384	0.94	0,93-0,95	8.8e-20	0.94	0,92-0,95	1.923e-11	61548918
75	rs12151021	19	1050875	ABCA7	A/G	0.336	1.1	1,09-1,12	1.6e-37	1.12	1,1-1,15	1.59e-26	1050874
76	rs149080927	19	1854254	KLF16	G/GC	0.48	1.05	1,04-1,07	5.1e-10	1.06	1,03-1,08	1.334e-07	1854253
77	rs429358	19	44908684	APOE	C/T	0.19	2.63	2,69-2,57	0	2.97	2,89-3,03	5.371e-05	45411941
78	rs7412	19	44908822	APOE (2)	T/C	0.0675	0.57	0,55-0,59	6.87e-194	0.53	0,51-0,56	4.75e-09	45412079
79	rs9304690	19	49950060	SIGLEC11	T/C	0.24	1.05	1,03-1,07	4.7e-09	1.05	1,02-1,07	1.204e-07	50453317
80	rs12459419	19	51225221	CD33	T/C	0.3077	-	-	-	0.96	0,94-0,98	6.975e-05	51728477
81	rs587709	19	54267597	LILRB2	C/T	0.325	1.05	1,04-1,07	3.6e-11	1.07	1,04-1,09	4.75e-09	54771451
82	rs1358782	20	413334	RBCK1	A/G	0.246	0.95	0,94-0,97	1.6e-08	0.94	0,92-0,96	1.204e-07	393978
83	rs6014724	20	56423488	CASS4	G/A	0.09	0.89	0,87-0,91	4.1e-21	0.88	0,85-0,91	2.999e-13	54998544
84	rs6742	20	63743088	SLC2A4RG	T/C	0.221	0.95	0,93-0,97	2.6e-09	0.95	0,93-0,98	0.0001541	62374441
85	rs2154481	21	26101558	APP	C/T	0.476	0.95	0,94-0,97	1e-12	0.95	0,93-0,97	5.71e-08	27473875
86	rs2830489	21	26775872	ADAMTS1	T/C	0.281	0.95	0,94-0,97	1.7e-10	0.95	0,93-0,97	2.257e-07	28148191
RSID: SNP identifier; CHROM: chromosome; POSITION (HG38): genomic position of the SNP with respect to GRCh38; GENE: gene reported to be the gene affected by the relative SNP in the published GWAS; MINOR/MAJOR: minor and major alleles as reported in the published GWAS; MAF: frequency of minor allele as reported in the published GWAS; OR (clinical + proxy): odds ratio reported in published GWAS reg…

## Sheet: Table S2
Summary of genotyping and imputation values of the 86 SNPs in our cohort.
#	RSID	CHROM	POSITION (HG38)	GENE	MINOR/MAJOR	MAF GWAS	POSITION (HG37)	REF TOPMED	ALT TOPMED	ALT TOPMED FREQUENCY	MAF TOPMED	RSQ	INFO
1	rs141749679	1	109345810	SORT1	C/T	0.004	109888432	T	C	0.00516	0.00516	0.95547	Imputed
2	rs679515	1	207577223	CR1	T/C	0.188	207750568	T	C	0.79922	0.20078	0.98987	Imputed
3	rs72777026	2	9558882	ADAM17	G/A	0.144	9699011	A	G	0.14284	0.14284	0.94317	Imputed
4	rs17020490	2	37304796	PRKD3	C/T	0.145	37531939	T	C	0.1424	0.1424	0.98805	Imputed
5	rs143080277	2	105749599	NCK2	C/T	0.005	106366056	T	C	0.00463	0.00463	0.89412	Imputed
6	rs6733839	2	127135234	BIN1	T/C	0.389	127892810	C	T	0.42387	0.42387	0.99886	Genotyped
7	rs139643391	2	202878716	WDR12	T/TC	0.131	203743439	TC	T	0.1167	0.1167	0.99893	Imputed
8	rs10933431	2	233117202	INPP5D	G/C	0.234	233981912	G	C	0.78238	0.21762	0.90357	Imputed
9	rs16824536	3	155069722	MME	A/G	0.054	154787511	G	A	0.06029	0.06029	0.99867	Genotyped
10	rs61762319	3	155084189	MME (2)	G/A	0.026	154801978	A	G	0.0259	0.0259	0.99615	Genotyped
11	rs3822030	4	993555	IDUA	G/T	0.429	987343	G	T	0.55981	0.44019	0.96151	Imputed
12	rs6846529	4	11023507	CLNK	C/T	0.283	11025131	C	T	0.70877	0.29123	0.9621	Imputed
13	rs2245466	4	40197226	RHOH	G/C	0.343	40198846	G	C	0.66056	0.33944	0.84779	Imputed
14	rs112403360	5	14724304	ANKH	A/T	0.073	14724413	T	A	0.07621	0.07621	0.98637	Imputed
15	rs62374257	5	86927378	COX7C	C/T	0.23	86223195	T	C	0.21154	0.21154	0.97749	Imputed
16	rs871269	5	151052827	TNIP1	T/C	0.326	150432388	C	T	0.34267	0.34267	0.91092	Imputed
17	rs113706587	5	180201150	RASGEF1C	A/G	0.11	179628150	G	A	0.10012	0.10012	0.92256	Imputed
18	rs6605556	6	32615322	HLA-DQA1	G/A	0.161	32583099	A	G	0.14619	0.14619	0.99916	Imputed
19	rs10947943	6	41036354	UNC5CL	A/G	0.142	41004093	G	A	0.14844	0.14844	0.98275	Imputed
20	rs143332484	6	41161469	TREM2	T/C	0.013	41129207	C	T	0.01311	0.01311	0.99752	Genotyped
21	rs75932628	6	41161514	TREM2 (2)	T/C	0.003	41129252	C	T	0.00252	0.00252	0.85152	Imputed
22	rs60755019	6	41181270	TREML2	G/A	0.004	41149008	A	G	0.00494	0.00494	0.95924	Imputed
23	rs7767350	6	47517390	CD2AP	T/C	0.271	47485126	C	T	0.27772	0.27772	0.98936	Imputed
24	rs785129	6	114291731	HS3ST5	T/C	0.35	114612895	T	C	0.63708	0.36292	0.94981	Imputed
25	rs6943429	7	7817263	UMAD1	T/C	0.42	7856894	T	C	0.57526	0.42474	0.96469	Imputed
26	rs10952097	7	8204382	ICA1	T/C	0.114	8244012	T	C	0.86703	0.13297	0.71858	Imputed
27	rs13237518	7	12229967	TMEM106B	A/C	0.411	12269593	C	A	0.43075	0.43075	0.98843	Imputed
28	rs1160871	7	28129126	JAZF1	G/GTCTT	0.222	28168745	GTCTT	G	0.23649	0.23649	0.99286	Imputed
29	rs6966331	7	37844191	EPDR1	T/C	0.349	37883793	T	C	0.65977	0.34023	0.98803	Imputed
30	rs76928645	7	54873635	SEC61G	T/C	0.103	54941328	C	T	0.08623	0.08623	0.97964	Imputed
31	rs7384878	7	100334426	SPDYE3	C/T	0.31	99932049	C	T	0.65659	0.34341	0.94282	Imputed
32	rs11771145	7	143413669	EPHA1	A/G	0.348	143110762	G	A	0.33925	0.33925	0.99542	Genotyped
33	rs1065712	8	11844613	CTSB	C/G	0.053	11702122	G	C	0.05678	0.05678	0.93643	Imputed
34	rs73223431	8	27362470	PTK2B	T/C	0.369	27219987	C	T	0.38785	0.38785	0.99016	Imputed
35	rs11787077	8	27607795	CLU	T/C	0.392	27465312	T	C	0.6192	0.3808	0.9781	Imputed
36	rs34173062	8	144103704	SHARPIN	A/G	0.081	145158607	G	A	0.08617	0.08617	0.76272	Imputed
37	rs1800978	9	104903697	ABCA1	G/C	0.13	107665978	C	G	0.13762	0.13762	0.99001	Imputed
38	rs7912495	10	11676714	USP6NL	G/A	0.462	11718713	A	G	0.44518	0.44518	0.86887	Imputed
39	rs7068231	10	60025170	ANK3	T/G	0.403	61784928	T	G	0.60059	0.39941	0.9486	Imputed
40	rs6586028	10	80494228	TSPAN14	C/T	0.196	82253984	C	T	0.80884	0.19116	0.94466	Imputed
41	rs6584063	10	96266650	BLNK	G/A	0.043	98026407	G	A	0.94399	0.05601	0.71468	Imputed
42	rs7908662	10	122413396	PLEKHA1	G/A	0.467	124172912	A	G	0.47013	0.47013	0.98307	Imputed
43	rs10437655	11	47370397	SPI1	A/G	0.399	47391948	G	A	0.39366	0.39366	0.991	Imputed
44	rs1582763	11	60254475	MS4A4A	A/G	0.371	60021948	G	A	0.36305	0.36305	0.99218	Imputed
45	rs3851179	11	86157598	EED	T/C	0.358	85868640	T	C	0.6325	0.3675	0.99969	Genotyped
46	rs74685827	11	121482368	SORL1	G/T	0.019	121353077	T	G	0.01993	0.01993	0.91837	Imputed
47	rs11218343	11	121564878	SORL1 (2)	C/T	0.039	121435587	T	C	0.04516	0.04516	0.99934	Genotyped
48	rs6489896	12	113281983	TPCN1	C/T	0.076	113719788	T	C	0.05877	0.05877	0.93036	Imputed
49	rs17125924	14	52924962	FERMT2	G/A	0.089	53391680	A	G	0.10874	0.10874	0.99363	Imputed
50	rs7401792	14	92464917	RIN3	G/A	0.371	92931261	G	A	0.6365	0.3635	0.9768	Imputed
51	rs12590654	14	92472511	RIN3 (2)	A/G	0.328	92938855	G	A	0.34012	0.34012	0.98339	Imputed
52	rs7157106	14	105761758	IGH-gene cluster	A/G	0.36	106228095	A	G	0.61557	0.38443	0.45416	Imputed
53	rs10131280	14	106665591	IGH-gene cluster (2)	A/G	0.133	107121607	G	A	0.12851	0.12851	0.80105	Imputed
54	rs8025980	15	50701814	SPPL2A	G/A	0.345	50994011	A	G	0.33937	0.33937	0.98646	Imputed
55	rs602602	15	58764824	MINDY2	A/T	0.28	59057023	T	A	0.30486	0.30486	0.98834	Imputed
56	rs117618017	15	63277703	APH1B	T/C	0.144	63569902	C	T	0.14943	0.14943	0.92539	Imputed
57	rs3848143	15	64131307	SNX1	G/A	0.22	64423506	G	A	0.77293	0.22707	0.95004	Imputed
58	rs12592898	15	78936857	CTSH	A/G	0.133	79229199	A	G	0.85502	0.14498	0.922	Imputed
59	rs1140239	16	30010081	DOC2A	T/C	0.379	30021402	C	T	0.37841	0.37841	0.97108	Imputed
60	rs889555	16	31111250	BCKDK	T/C	0.281	31122571	C	T	0.27251	0.27251	0.96131	Imputed
61	rs4985556	16	70660097	IL34	A/C	0.115	70694000	C	A	0.1136	0.1136	0.9499	Imputed
62	rs450674	16	79574511	MAF	C/T	0.373	79608408	T	C	0.3788	0.3788	0.95063	Imputed
63	rs12446759	16	81739398	PLCG2	G/A	0.403	81773003	G	A	0.57353	0.42647	0.93607	Imputed
64	rs72824905	16	81908423	PLCG2 (2)	G/C	0.008	81942028	C	G	0.01297	0.01297	0.90819	Imputed
65	rs16941239	16	86420604	FOXF1	A/T	0.029	86454210	T	A	0.02597	0.02597	0.90696	Imputed
66	rs56407236	16	90103687	PRDM7	A/G	0.069	90170095	G	A	0.07621	0.07621	0.94809	Imputed
67	rs35048651	17	1728046	WDR81	T/TGAG	0.214	1631340	TGAG	T	0.20431	0.20431	0.94349	Imputed
68	rs7225151	17	5233752	SCIMP	A/G	0.124	5137047	G	A	0.12366	0.12366	0.98938	Imputed
69	rs2242595	17	18156140	MYO15A	A/G	0.112	18059454	G	A	0.11072	0.11072	0.99373	Imputed
70	rs5848	17	44352876	GRN	T/C	0.289	42430244	C	T	0.28367	0.28367	0.92796	Imputed
71	rs199515	17	46779275	WNT3	G/C	0.219	44856641	G	C	0.79631	0.20369	0.9997	Genotyped
72	rs616338	17	49219935	ABI3	T/C	0.012	47297297	T	C	0.97955	0.02045	0.57452	Imputed
73	rs2526377	17	58332680	TSPOAP1	G/A	0.445	56410041	A	G	0.44268	0.44268	0.94794	Imputed
74	rs4277405	17	63471557	ACE	C/T	0.384	61548918	C	T	0.63364	0.36636	0.99909	Genotyped
75	rs12151021	19	1050875	ABCA7	A/G	0.336	1050874	A	G	0.65983	0.34017	0.93996	Imputed
76	rs149080927	19	1854254	KLF16	G/GC	0.48	1854253	G	GC	0.51082	0.48918	0.85525	Imputed
77	rs429358	19	44908684	APOE	C/T	0.19	45411941	T	C	0.23786	0.23786	0.97853	Imputed
78	rs7412	19	44908822	APOE (2)	T/C	0.0675	45412079	C	T	0.0679	0.0679	0.99867	Genotyped
79	rs9304690	19	49950060	SIGLEC11	T/C	0.24	50453317	C	T	0.23827	0.23827	0.98138	Imputed
80	rs12459419	19	51225221	CD33	T/C	0.3077	51728477	C	T	0.30732	0.30732	0.9709	Imputed
81	rs587709	19	54267597	LILRB2	C/T	0.325	54771451	C	T	0.72358	0.27642	0.91217	Imputed
82	rs1358782	20	413334	RBCK1	A/G	0.246	393978	A	G	0.76247	0.23753	0.87892	Imputed
83	rs6014724	20	56423488	CASS4	G/A	0.09	54998544	A	G	0.0829	0.0829	0.95376	Imputed
84	rs6742	20	63743088	SLC2A4RG	T/C	0.221	62374441	T	C	0.77425	0.22575	0.83792	Imputed
85	rs2154481	21	26101558	APP	C/T	0.476	27473875	C	T	0.54045	0.45955	0.96557	Imputed
86	rs2830489	21	26775872	ADAMTS1	T/C	0.281	28148191	C	T	0.27986	0.27986	0.97296	Imputed
RSID: SNP identifier; CHROM: chromosome; POSITION (HG38): genomic position of the relative SNP with respect to GRCh38; GENE: gene reported to be the gene affected by the relative SNP in the published GWAS; MINOR/MAJOR: minor and major alleles in the published GWAS; MAF GWAS: minor allele frequency as reported in the published GWAS; POSITION (HG37): genomic position of the SNP with respect to GRCh…

## Sheet: Table S3
Association summary statistics of the comparison of AD cases and cognitively healthy centenarians
#	RSID	LOCUS	CHROM	POS (HG38)	MAF (GWAS)	GENE (GWAS)	A1 (GWAS)	BETA (GWAS - CLINICAL ONLY)	SE (GWAS - CLINICAL ONLY)	BETA (ALIGNED WITH GWAS)	SE	P	EFFECT SIZE RATIO	LOW 95% CI EFFECT SIZE RATIO	UP 95% CI EFFECT SIZE RATIO	P-VALUE EFFECT SIZE COMPARISON
1	rs141749679	1:109345810	1	109345810	0.004	SORT1	C	0.314811	0.0805138	1.56386	1.05252	0.137327	4.96761	-1.63524	14.7795	0.2376
2	rs679515	1:207577223	1	207577223	0.188	CR1	T	0.131028	0.0136062	0.163739	0.102891	0.111521	1.24965	-0.284151	2.9636	0.7478
3	rs72777026	2:9558882	2	9558882	0.144	ADAM17	G	0.0582689	0.014648	0.00212133	0.11518	0.985306	0.0364059	-4.35262	4.38267	0.6284
4	rs17020490	2:37304796	2	37304796	0.145	PRKD3	C	0.0582689	0.014648	0.185049	0.122338	0.130379	3.17578	-0.911314	9.07447	0.3124
5	rs143080277	2:105749599	2	105749599	0.005	NCK2	C	0.34359	0.0696814	0.696108	0.745974	0.350741	2.02599	-2.33636	7.12253	0.628
6	rs6733839	2:127135234	2	127135234	0.389	BIN1	T	0.173953	0.0130272	0.296957	0.0836951	0.000388049	1.70711	0.785547	2.75791	0.141
7	rs139643391	2:202878716	2	202878716	0.131	WDR12	T	-0.0618754	0.0165486	-0.26496	0.117677	0.0243487	4.28215	0.569023	11.1935	0.0864
8	rs10933431	2:233117202	2	233117202	0.234	INPP5D	G	-0.0833816	0.0112137	-0.0464684	0.103998	0.655004	0.557298	-2.01465	3.03404	0.719
9	rs16824536	3:155069722	3	155069722	0.054	MME	A	-0.0833816	0.0226795	-0.28931	0.164413	0.078466	3.46971	-0.371747	9.8634	0.2234
10	rs61762319	3:155084189	3	155084189	0.026	MME (2)	G	0.157004	0.026859	0.024621	0.229582	0.914596	0.156818	-2.87345	3.23361	0.5734
11	rs3822030	4:993555	4	993555	0.429	IDUA	G	-0.0512933	0.0108558	-0.0888865	0.083884	0.28931	1.73291	-1.48995	5.70505	0.662
12	rs6846529	4:11023507	4	11023507	0.283	CLNK	C	0.0487902	0.00981192	0.226555	0.094005	0.0159513	4.64345	0.793963	10.1549	0.0634
13	rs2245466	4:40197226	4	40197226	0.343	RHOH	G	0.0582689	0.014648	0.186091	0.0953697	0.0510257	3.19367	-0.0326499	8.29322	0.1832
14	rs112403360	5:14724304	5	14724304	0.073	ANKH	A	0.0861777	0.0190753	0.508931	0.175676	0.00376776	5.9056	1.81528	12.8511	0.0168
15	rs62374257	5:86927378	5	86927378	0.23	COX7C	C	0.076961	0.0143729	0.209359	0.102192	0.0404927	2.72033	0.134827	6.1621	0.1996
16	rs871269	5:151052827	5	151052827	0.326	TNIP1	T	-0.0304592	0.0106296	0.163627	0.0929157	0.0782332	-5.37202	-20.9429	0.799955	0.0446
17	rs113706587	5:180201150	5	180201150	0.11	RASGEF1C	A	0.0953102	0.0141079	0.204197	0.152973	0.181925	2.14245	-0.98911	5.66882	0.4934
18	rs6605556	6:32615322	6	32615322	0.161	HLA-DQA1	G	-0.0833816	0.0169144	-0.240754	0.122745	0.0498301	2.88737	0.0368421	6.7903	0.2004
19	rs10947943	6:41036354	6	41036354	0.142	UNC5CL	A	-0.0512933	0.0163716	0.0139012	0.117984	0.906208	-0.271014	-5.98991	5.28914	0.5624
20	rs143332484	6:41161469	6	41161469	0.013	TREM2	T	0.329304	0.0420631	0.845647	0.463557	0.068113	2.56799	-0.19289	5.6383	0.2618
21	rs75932628	6:41161514	6	41161514	0.003	TREM2 (2)	T	0.908259	0.0946697	2.03751	1.49721	0.173554	2.24332	-0.980385	5.67187	0.444
22	rs60755019	6:41181270	6	41181270	0.004	TREML2	G	0.41211	0.100509	-	-	-	-	-	-	-
23	rs7767350	6:47517390	6	47517390	0.271	CD2AP	T	0.0582689	0.00971847	0.227974	0.0958068	0.0173353	3.91245	0.761808	8.08019	0.0686
24	rs785129	6:114291731	6	114291731	0.35	HS3ST5	T	0.0392207	0.00990719	0.0420379	0.0874589	0.630759	1.07183	-3.57935	6.55831	0.9606
25	rs6943429	7:7817263	7	7817263	0.42	UMAD1	T	0.0582689	0.00971847	0.172312	0.085182	0.0430865	2.95719	0.0932369	6.52239	0.178
26	rs10952097	7:8204382	7	8204382	0.114	ICA1	T	0.0676586	0.0145092	-0.000904922	0.143422	0.994966	-0.0133748	-4.58513	4.62136	0.6358
27	rs13237518	7:12229967	7	12229967	0.411	TMEM106B	A	-0.040822	0.0053425	-0.207026	0.0820545	0.011635	5.07142	1.14118	9.80172	0.043
28	rs1160871	7:28129126	7	28129126	0.222	JAZF1	G	-0.0618754	0.0109726	-0.0101268	0.0999163	0.91927	0.163664	-3.25953	3.64868	0.625
29	rs6966331	7:37844191	7	37844191	0.349	EPDR1	T	-0.0512933	0.0108558	-0.233598	0.0855568	0.00632706	4.55417	1.25807	9.71734	0.0362
30	rs76928645	7:54873635	7	54873635	0.103	SEC61G	T	-0.0618754	0.0165486	-0.0885338	0.143236	0.536512	1.43084	-3.38151	7.49492	0.8524
31	rs7384878	7:100334426	7	100334426	0.31	SPDYE3	C	-0.0618754	0.0109726	-0.142183	0.0885691	0.10842	2.29789	-0.439674	5.71874	0.3594
32	rs11771145	7:143413669	7	143413669	0.348	EPHA1	A	-0.0725707	0.0110918	-0.127726	0.0857937	0.136552	1.76002	-0.514455	4.44644	0.5154
33	rs1065712	8:11844613	8	11844613	0.053	CTSB	C	0.122218	0.0230901	0.0368869	0.174173	0.832276	0.301814	-2.70803	3.29069	0.6288
34	rs73223431	8:27362470	8	27362470	0.369	PTK2B	T	0.0676586	0.00962678	0.0734032	0.0842923	0.383854	1.0849	-1.38683	3.74331	0.9396
35	rs11787077	8:27607795	8	27607795	0.392	CLU	T	-0.105361	0.0114657	-0.118019	0.0839897	0.159975	1.12014	-0.469738	2.80984	0.8746
36	rs34173062	8:144103704	8	144103704	0.081	SHARPIN	A	0.113329	0.0185549	0.259142	0.179341	0.148467	2.28664	-0.827742	5.86169	0.4294
37	rs1800978	9:104903697	9	104903697	0.13	ABCA1	G	0.0676586	0.0145092	0.0340145	0.118182	0.773488	0.502736	-3.10309	4.36475	0.7674
38	rs7912495	10:11676714	10	11676714	0.462	USP6NL	G	0.0582689	0.00971847	0.151121	0.08763	0.0846116	2.59351	-0.338407	6.11664	0.2898
39	rs7068231	10:60025170	10	60025170	0.403	ANK3	T	-0.040822	0.0107415	-0.0208543	0.0861401	0.808705	0.510858	-4.13491	5.57162	0.817
40	rs6586028	10:80494228	10	80494228	0.196	TSPAN14	C	-0.0833816	0.0112137	-0.0527554	0.10691	0.621689	0.632699	-1.8823	3.27834	0.7652
41	rs6584063	10:96266650	10	96266650	0.043	BLNK	G	-0.116534	0.0234618	-0.141816	0.210433	0.50036	1.21695	-2.49171	5.25944	0.8972
42	rs7908662	10:122413396	10	122413396	0.467	PLEKHA1	G	-0.040822	0.0053425	-0.0735761	0.0813941	0.366023	1.80236	-2.17273	5.97558	0.686
43	rs10437655	11:47370397	11	47370397	0.399	SPI1	A	0.0582689	0.00971847	0.120116	0.0860614	0.162804	2.06141	-0.833129	5.53527	0.4848
44	rs1582763	11:60254475	11	60254475	0.371	MS4A4A	A	-0.0943107	0.00563767	-0.1572	0.0848015	0.0637755	1.66684	-0.122035	3.46436	0.4514
45	rs3851179	11:86157598	11	86157598	0.358	EED	T	-0.116534	0.00576508	-0.169843	0.0819355	0.0381829	1.45746	0.0781968	2.90237	0.5036
46	rs74685827	11:121482368	11	121482368	0.019	SORL1	G	0.182322	0.0352004	0.415121	0.35144	0.237522	2.27686	-1.531	6.81156	0.5176
47	rs11218343	11:121564878	11	121564878	0.039	SORL1 (2)	C	-0.162519	0.0245929	0.0013491	0.217436	0.99505	-0.00830117	-2.7492	2.7503	0.451
48	rs6489896	12:113281983	12	113281983	0.076	TPCN1	C	0.076961	0.0143729	-0.0062655	0.18644	0.973191	-0.0814113	-5.18628	4.97457	0.6608
49	rs17125924	14:52924962	14	52924962	0.089	FERMT2	G	0.0861777	0.0142392	0.0734836	0.134018	0.583479	0.852699	-2.35061	4.2193	0.9274
50	rs7401792	14:92464917	14	92464917	0.371	RIN3	G	0.0392207	0.00990719	0.101604	0.0886159	0.251559	2.59058	-1.92518	8.80835	0.4786
51	rs12590654	14:92472511	14	92472511	0.328	RIN3 (2)	A	-0.0725707	0.0110918	-0.296157	0.0836868	0.000401835	4.08095	1.79583	7.20536	0.0074
52	rs7157106	14:105761758	14	105761758	0.36	IGH gene cluster	A	0.0676586	0.0145092	0.0266953	0.12569	0.831802	0.394559	-3.45577	4.56737	0.7434
53	rs10131280	14:106665591	14	106665591	0.133	IGH gene cluster (2)	A	-0.0725707	0.0110918	-0.217593	0.130684	0.0959055	2.99836	-0.559588	7.03179	0.2742
54	rs8025980	15:50701814	15	50701814	0.345	SPPL2A	G	-0.040822	0.0107415	0.136106	0.088817	0.125415	-3.33415	-9.79468	1.00621	0.0506
55	rs602602	15:58764824	15	58764824	0.28	MINDY2	A	-0.0725707	0.00551577	-0.0124969	0.0898906	0.889431	0.172204	-2.28663	2.70164	0.514
56	rs117618017	15:63277703	15	63277703	0.144	APH1B	T	0.122218	0.0183877	0.232787	0.12816	0.0693134	1.90469	-0.186531	4.35574	0.3834
57	rs3848143	15:64131307	15	64131307	0.22	SNX1	G	0.0487902	0.00981192	-0.136795	0.0968469	0.157805	-2.80375	-7.62757	1.05543	0.053
58	rs12592898	15:78936857	15	78936857	0.133	CTSH	A	-0.0512933	0.0163716	-0.157725	0.118699	0.183917	3.07497	-1.54763	11.3727	0.3734
59	rs1140239	16:30010081	16	30010081	0.379	DOC2A	T	-0.0618754	0.00545678	0.0138055	0.0864905	0.873181	-0.223118	-2.96972	2.5718	0.3806
60	rs889555	16:31111250	16	31111250	0.281	BCKDK	T	-0.040822	0.0107415	-0.13608	0.0941078	0.148178	3.33349	-1.22132	10.3219	0.3058
61	rs4985556	16:70660097	16	70660097	0.115	IL34	A	0.0676586	0.0145092	0.0881259	0.128462	0.492708	1.30251	-2.54727	5.63781	0.8594
62	rs450674	16:79574511	16	79574511	0.373	MAF	C	-0.0512933	0.0108558	-0.191857	0.0844231	0.0230523	3.74039	0.499707	8.64605	0.0998
63	rs12446759	16:81739398	16	81739398	0.403	PLCG2	G	-0.0618754	0.0109726	-0.158496	0.0832823	0.0570258	2.56153	-0.0848413	6.0153	0.2418
64	rs72824905	16:81908423	16	81908423	0.008	PLCG2 (2)	G	-0.301105	0.0583726	-1.27584	0.342446	0.000194797	4.23719	1.94135	7.95239	0.0056
65	rs16941239	16:86420604	16	86420604	0.029	FOXF1	A	0.0953102	0.0286171	-0.0611587	0.278589	0.826237	-0.641681	-8.26807	6.14457	0.5792
66	rs56407236	16:90103687	16	90103687	0.069	PRDM7	A	0.122218	0.0183877	-0.084552	0.146967	0.565079	-0.691815	-3.24695	1.71733	0.1682
67	rs35048651	17:1728046	17	1728046	0.214	WDR81	T	0.0582689	0.014648	0.0455345	0.103641	0.660408	0.781455	-2.99939	5.02594	0.9018
68	rs7225151	17:5233752	17	5233752	0.124	SCIMP	A	0.076961	0.0143729	0.122842	0.124973	0.325632	1.59616	-1.70045	5.2842	0.7138
69	rs2242595	17:18156140	17	18156140	0.112	MYO15A	A	-0.0512933	0.0163716	-0.0188119	0.134659	0.888897	0.366752	-6.05246	7.34054	0.8176
70	rs5848	17:44352876	17	44352876	0.289	GRN	T	0.0582689	0.00971847	0.307217	0.0985561	0.00182589	5.2724	1.93775	9.88718	0.0124
71	rs199515	17:46779275	17	46779275	0.219	WNT3	G	-0.0618754	0.0109726	-0.0224958	0.0995819	0.821277	0.363567	-2.96148	3.73953	0.6872
72	rs616338	17:49219935	17	49219935	0.012	ABI3	T	0.277632	0.0486276	0.0346274	0.331072	0.9167	0.124724	-2.36469	2.61852	0.4526
73	rs2526377	17:58332680	17	58332680	0.445	TSPOAP1	G	-0.040822	0.0107415	-0.123457	0.0836808	0.140122	3.02429	-1.00735	8.84993	0.3364
74	rs4277405	17:63471557	17	63471557	0.384	ACE	C	-0.0618754	0.0109726	-0.145317	0.0844186	0.0851818	2.34853	-0.388978	5.70517	0.3164
75	rs12151021	19:1050875	19	1050875	0.336	ABCA7	A	0.113329	0.00919312	0.295392	0.0918421	0.00129852	2.60651	1.04164	4.31115	0.0434
76	rs149080927	19:1854254	19	1854254	0.48	KLF16	G	0.0582689	0.014648	0.0919735	0.0890163	0.3015	1.57843	-1.50724	5.80696	0.714
77	rs429358	19:44908684	19	44908684	0.19	APOE	T	-1.07881	0.0152311	-2.26246	0.157106	5.12e-47	2.09718	1.80249	2.39205	0
78	rs7412	19:44908822	19	44908822	0.0675	APOE (2)	T	-0.634878	0.0196257	-1.54431	0.147331	1.05e-25	2.43245	1.94903	2.91835	0
79	rs9304690	19:49950060	19	49950060	0.24	SIGLEC11	T	0.0487902	0.0147896	0.0111282	0.0966796	0.908363	0.228083	-4.38663	5.08165	0.705
80	rs12459419	19:51225221	19	51225221	0.31	CD33	T	-0.040822	0.0107415	-0.0968594	0.0881103	0.271638	2.37273	-2.03987	8.61569	0.5404
81	rs587709	19:54267597	19	54267597	0.325	LILRB2	C	0.0676586	0.0145092	0.0750382	0.097188	0.440059	1.10907	-1.82435	4.43165	0.943
82	rs1358782	20:413334	20	413334	0.246	RBCK1	A	-0.0618754	0.0109726	-0.197184	0.103121	0.0558551	3.1868	-0.0267558	7.24184	0.181
83	rs6014724	20:56423488	20	56423488	0.09	CASS4	G	-0.127833	0.0176967	-0.130099	0.153946	0.398056	1.01772	-1.3327	3.59876	0.9826
84	rs6742	20:63743088	20	63743088	0.221	SLC2A4RG	T	-0.0512933	0.0108558	-0.129759	0.10315	0.208408	2.52974	-1.37078	7.59679	0.4596
85	rs2154481	21:26101558	21	26101558	0.476	APP	C	-0.0512933	0.0108558	-0.135476	0.0810639	0.0946778	2.6412	-0.479405	6.70767	0.309
86	rs2830489	21:26775872	21	26775872	0.281	ADAMTS1	T	-0.0512933	0.0108558	0.0723721	0.0930165	0.436536	-1.41095	-5.7176	2.23422	0.1874
RSID: SNP identifier; LOCUS: chromosome and position of SNP aligned to GRCh38; CHROM: chromosome; POS (HG38): SNP position relative to GRCh38; MAF (GWAS): minor allele frequency as reported in the previously published GWAS we used as reference; GENE (GWAS): likely affected gene as reported in the GWAS we used as reference; A1 (GWAS): effect allele as reported in the previously published GWAS we u…

## Sheet: Table S4
Frequency of the 86 SNPs in AD cases, age-matched controls and cognitively healthy centenarians
#	CHROM	POS HG38	RSID	MAF CENTENARIANS	MAF CONTROLS	MAF AD CASES	GENE
1	1	109345810	rs141749679	0.00148954	0.00267605	0.00639217	SORT1
2	1	207577223	rs679515	0.191947	0.199265	0.21751	CR1
3	2	9558882	rs72777026	0.154252	0.144513	0.155494	ADAM17
4	2	37304796	rs17020490	0.121906	0.134372	0.143053	PRKD3
5	2	105749599	rs143080277	0.00316192	0.00368671	0.00587273	NCK2
6	2	127135234	rs6733839	0.385996	0.413652	0.457634	BIN1
7	2	202878716	rs139643391	0.145891	0.123392	0.114972	WDR12
8	2	233117202	rs10933431	0.213259	0.215693	0.205371	INPP5D
9	3	155069722	rs16824536	0.0722471	0.0611834	0.0563533	MME
10	3	155084189	rs61762319	0.0332412	0.0260838	0.0339556	MME (2)
11	4	993555	rs3822030	0.433814	0.440961	0.414301	IDUA
12	4	11023507	rs6846529	0.2635	0.295312	0.309057	CLNK
13	4	40197226	rs2245466	0.319995	0.333514	0.355133	RHOH
14	5	14724304	rs112403360	0.0552414	0.078893	0.087711	ANKH
15	5	86927378	rs62374257	0.195999	0.212503	0.230731	COX7C
16	5	151052827	rs871269	0.301254	0.338155	0.333849	TNIP1
17	5	180201150	rs113706587	0.0846198	0.0991518	0.100945	RASGEF1C
18	6	32615322	rs6605556	0.160307	0.155312	0.132989	HLA-DQA1
19	6	41036354	rs10947943	0.138921	0.15532	0.144267	UNC5CL
20	6	41161469	rs143332484	0.00735976	0.0123506	0.0162452	TREM2
21	6	41161514	rs75932628	0.00093352	0.00209588	0.00542659	TREM2 (2)
22	6	41181270	rs60755019	0	0.00140901	0.0017661	TREML2
23	6	47517390	rs7767350	0.23791	0.272081	0.28177	CD2AP
24	6	114291731	rs785129	0.362298	0.361382	0.370337	HS3ST5
25	7	7817263	rs6943429	0.389243	0.424476	0.426898	UMAD1
26	7	8204382	rs10952097	0.129053	0.125173	0.129461	ICA1
27	7	12229967	rs13237518	0.473152	0.422868	0.419892	TMEM106B
28	7	28129126	rs1160871	0.208853	0.221195	0.206443	JAZF1
29	7	37844191	rs6966331	0.37241	0.332926	0.320076	EPDR1
30	7	54873635	rs76928645	0.0916401	0.0940499	0.0844688	SEC61G
31	7	100334426	rs7384878	0.359004	0.345073	0.329846	SPDYE3
32	7	143413669	rs11771145	0.361743	0.341603	0.332848	EPHA1
33	8	11844613	rs1065712	0.0604028	0.0576756	0.0623415	CTSB
34	8	27362470	rs73223431	0.378603	0.378774	0.396792	PTK2B
35	8	27607795	rs11787077	0.393898	0.392061	0.366217	CLU
36	8	144103704	rs34173062	0.0714719	0.0919761	0.0863636	SHARPIN
37	9	104903697	rs1800978	0.138151	0.136288	0.143282	ABCA1
38	10	11676714	rs7912495	0.434315	0.444247	0.466247	USP6NL
39	10	60025170	rs7068231	0.399633	0.397356	0.393764	ANK3
40	10	80494228	rs6586028	0.190388	0.202277	0.184311	TSPAN14
41	10	96266650	rs6584063	0.056601	0.059618	0.051477	BLNK
42	10	122413396	rs7908662	0.475028	0.475419	0.457942	PLEKHA1
43	11	47370397	rs10437655	0.367797	0.39558	0.393705	SPI1
44	11	60254475	rs1582763	0.400164	0.373644	0.361299	MS4A4A
45	11	86157598	rs3851179	0.387283	0.387016	0.344825	EED
46	11	121482368	rs74685827	0.0143957	0.0160993	0.0209914	SORL1
47	11	121564878	rs11218343	0.0375723	0.0401793	0.0372648	SORL1 (2)
48	12	113281983	rs6489896	0.0548827	0.0568833	0.0551805	TPCN1
49	14	52924962	rs17125924	0.103435	0.109107	0.110613	FERMT2
50	14	92464917	rs7401792	0.341281	0.344671	0.362874	RIN3
51	14	92472511	rs12590654	0.395624	0.346533	0.324968	RIN3 (2)
52	14	105761758	rs7157106	0.370228	0.374746	0.37343	IGH-gene cluster
53	14	106665591	rs10131280	0.142858	0.126379	0.122241	IGH-gene cluster (2)
54	15	50701814	rs8025980	0.303805	0.335128	0.332935	SPPL2A
55	15	58764824	rs602602	0.295871	0.300664	0.295709	MINDY2
56	15	63277703	rs117618017	0.129947	0.146663	0.156971	APH1B
57	15	64131307	rs3848143	0.246667	0.207055	0.223392	SNX1
58	15	78936857	rs12592898	0.155182	0.150459	0.137351	CTSH
59	16	30010081	rs1140239	0.383277	0.380628	0.386277	DOC2A
60	16	31111250	rs889555	0.289619	0.278686	0.264745	BCKDK
61	16	70660097	rs4985556	0.117309	0.114882	0.126147	IL34
62	16	79574511	rs450674	0.414208	0.384947	0.369724	MAF
63	16	81739398	rs12446759	0.441149	0.436615	0.400956	PLCG2
64	16	81908423	rs72824905	0.0205432	0.0136671	0.00694293	PLCG2 (2)
65	16	86420604	rs16941239	0.0244583	0.0196781	0.0228074	FOXF1
66	16	90103687	rs56407236	0.0914439	0.0764491	0.0859694	PRDM7
67	17	1728046	rs35048651	0.203617	0.199457	0.2108	WDR81
68	17	5233752	rs7225151	0.125145	0.129677	0.137959	SCIMP
69	17	18156140	rs2242595	0.101071	0.109313	0.0995684	MYO15A
70	17	44352876	rs5848	0.243398	0.276673	0.299238	GRN
71	17	46779275	rs199515	0.219653	0.211017	0.21407	WNT3
72	17	49219935	rs616338	0.022987	0.018267	0.024042	ABI3
73	17	58332680	rs2526377	0.452343	0.435526	0.422604	TSPOAP1
74	17	63471557	rs4277405	0.378636	0.373473	0.344452	ACE
75	19	1050875	rs12151021	0.294768	0.331133	0.355594	ABCA7
76	19	1854254	rs149080927	0.464002	0.478907	0.48365	KLF16
77	19	44908684	rs429358	0.0687136	0.172129	0.428371	APOE
78	19	44908822	rs7412	0.131503	0.0864117	0.0333875	APOE (2)
79	19	49950060	rs9304690	0.238003	0.238746	0.239645	SIGLEC11
80	19	51225221	rs12459419	0.328455	0.318717	0.309222	CD33
81	19	54267597	rs587709	0.258688	0.271495	0.270704	LILRB2
82	20	413334	rs1358782	0.246262	0.239383	0.216661	RBCK1
83	20	56423488	rs6014724	0.0796511	0.0845026	0.071248	CASS4
84	20	63743088	rs6742	0.244523	0.235621	0.223793	SLC2A4RG
85	21	26101558	rs2154481	0.472283	0.456853	0.437316	APP
86	21	26775872	rs2830489	0.271476	0.288431	0.286083	ADAMTS1
CHROM: chromosome; POS: position relative to GRCh38; RSID: SNP identifier; MAF CENTENARIANS: minor allele frequency in the centenarians; MAF CONTROLS: minor allele frequency in healthy controls; MAF AD CASES: minor allele frequency in AD cases; GENE: gene likely affected by the SNP as reported in the published study used as a reference

## Sheet: Table S5
Association of early onset AD vs. late onset AD at the single-variant level
Chrom	Location (GRCh38)	Gene	Rsid	A1	Beta (A1)	SE	P
1	109345810	SORT1	rs141749679	T	-0.529371	0.383275	0.167224
1	207577223	CR1	rs679515	T	0.126312	0.0724122	0.0810993
10	11676714	USP6NL	rs7912495	A	0.0431166	0.0636205	0.497952
10	122413396	PLEKHA1	rs7908662	A	-0.0250673	0.0597532	0.674841
10	60025170	ANK3	rs7068231	T	-0.0221298	0.0636256	0.727981
10	80494228	TSPAN14	rs6586028	C	-0.0298995	0.0795854	0.707147
10	96266650	BLNK	rs6584063	G	0.0976409	0.161908	0.546466
11	121482368	SORL1	rs74685827	T	-0.0422981	0.217227	0.845613
11	121564878	SORL1	rs11218343	T	-0.0893146	0.158694	0.573563
11	47370397	SPI1	rs10437655	G	-0.0773595	0.0618722	0.211186
11	60254475	MS4A4A	rs1582763	G	-0.156138	0.0631074	0.0133548
11	86157598	EED	rs3851179	T	-0.0285519	0.0615487	0.642726
12	113281983	TPCN1	rs6489896	T	-0.0561905	0.136156	0.679833
14	105761758	IGH gene cluster	rs7157106	A	-0.141668	0.0917696	0.122651
14	106665591	IGH gene cluster	rs10131280	G	0.0326245	0.101581	0.748083
14	52924962	FERMT2	rs17125924	A	-0.00938081	0.0956023	0.921834
14	92464917	SLC24A4	rs7401792	G	0.0316704	0.0641125	0.621319
14	92472511	SLC24A4	rs12590654	G	-0.0629192	0.0633924	0.320936
15	50701814	SPPL2A	rs8025980	A	-0.088797	0.0638667	0.164423
15	58764824	MINDY2	rs602602	T	-0.111379	0.0660109	0.0915485
15	63277703	APH1B	rs117618017	C	-0.190765	0.0876056	0.0294404
15	64131307	SNX1	rs3848143	G	-0.0284054	0.0731653	0.697841
15	78936857	CTSH	rs12592898	A	-0.155306	0.0920111	0.0914295
16	30010081	DOC2A	rs1140239	C	0.0614949	0.063202	0.330558
16	31111250	BCKDK	rs889555	C	0.0807977	0.0703925	0.251044
16	70660097	IL34	rs4985556	C	-0.0344256	0.091291	0.706101
16	79574511	MAF	rs450674	T	-0.0262588	0.0628989	0.67633
16	81739398	PLCG2	rs12446759	G	0.123959	0.0614132	0.0435443
16	81908423	PLCG2	rs72824905	C	-0.311125	0.385601	0.419748
16	86420604	FOXF1	rs16941239	T	0.210946	0.214566	0.325546
16	90103687	PRDM7	rs56407236	G	0.0635401	0.110728	0.566077
17	1728046	WDR81	rs35048651	TGAG	0.179518	0.0763014	0.0186352
17	18156140	MYO15A	rs2242595	G	-0.0779444	0.0990868	0.4315
17	44352876	GRN	rs5848	C	0.0032384	0.0678837	0.961951
17	46779275	WNT3	rs199515	G	0.0655415	0.0735673	0.37298
17	49219935	ABI3	rs616338	T	-0.458439	0.249306	0.0659359
17	5233752	SCIMP	rs7225151	G	-0.103733	0.0885308	0.241309
17	58332680	TSPOAP1	rs2526377	A	0.00846385	0.0619412	0.891313
17	63471557	ACE	rs4277405	C	-0.147774	0.063529	0.0200135
19	1050875	ABCA7	rs12151021	A	-0.0481637	0.0645725	0.455737
19	1854254	KLF16	rs149080927	G	-0.192788	0.0649656	0.00300199
19	44908684	APOE4	rs429358	T	-0.00447039	0.0588839	0.939484
19	44908822	APOE2	rs7412	C	0.436513	0.176376	0.0133274
19	49950060	SIGLEC11	rs9304690	C	-0.105653	0.0708517	0.135912
19	51225221	CD33	rs12459419	C	0.0422375	0.0654119	0.518463
19	54267597	LILRB2	rs587709	C	0.0488256	0.0705016	0.488594
2	105749599	NCK2	rs143080277	T	1.35462	0.542797	0.0125733
2	127135234	BIN1	rs6733839	C	0.0323832	0.0603168	0.591346
2	202878716	WDR12	rs139643391	TC	-0.0314934	0.0944274	0.738742
2	233117202	INPP5D	rs10933431	G	-0.0598591	0.0775263	0.440047
2	37304796	PRKD3	rs17020490	T	-0.105806	0.0838332	0.206914
2	9558882	ADAM17	rs72777026	A	-0.122896	0.0841474	0.144158
20	413334	RBCK1	rs1358782	A	0.108977	0.0787758	0.166548
20	56423488	CASS4	rs6014724	A	0.0398866	0.117798	0.734911
20	63743088	SLC2A4RG	rs6742	T	-0.0927087	0.0785118	0.237672
21	26101558	APP	rs2154481	C	-0.0264415	0.0599408	0.659121
21	26775872	ADAMTS1	rs2830489	C	-0.0683432	0.0672596	0.309576
3	155069722	MME	rs16824536	G	0.00488689	0.132553	0.970591
3	155084189	MME	rs61762319	A	-0.325372	0.164825	0.048377
4	11023507	CLNK	rs6846529	C	0.0441129	0.0657627	0.502355
4	40197226	RHOH	rs2245466	G	0.0841275	0.068102	0.216713
4	993555	IDUA	rs3822030	G	0.0709758	0.061718	0.250143
5	14724304	ANKH	rs112403360	T	-0.00691522	0.106655	0.948303
5	151052827	TNIP1	rs871269	C	0.0167279	0.0664232	0.801166
5	180201150	RASGEF1C	rs113706587	G	0.0994554	0.104827	0.342746
5	86927378	COX7C	rs62374257	T	-0.0256167	0.0712806	0.719313
6	114291731	HS3ST5	rs785129	T	-0.0120043	0.0640128	0.851245
6	32615322	HLA-DQA1	rs6605556	A	-0.158068	0.0941559	0.0931935
6	41036354	UNC5CL	rs10947943	G	-0.0559883	0.0848892	0.509545
6	41161469	TREM2	rs143332484	C	-0.185418	0.237351	0.434686
6	41161514	TREM2	rs75932628	C	-0.208991	0.405301	0.606103
6	41181270	TREML2	rs60755019	A	-0.864222	0.744928	0.245991
6	47517390	CD2AP	rs7767350	C	0.0310676	0.0666006	0.640875
7	100334426	SPDYE3	rs7384878	C	0.277924	0.0663002	2.76629e-05
7	12229967	TMEM106B	rs13237518	C	0.0280577	0.0608369	0.644658
7	143413669	EPHA1	rs11771145	G	-0.191858	0.063932	0.00269117
7	28129126	JAZF1	rs1160871	GTCTT	0.126236	0.0737739	0.0870592
7	37844191	EPDR1	rs6966331	T	-0.038475	0.0643728	0.550046
7	54873635	SEC61G	rs76928645	C	-0.0850115	0.108388	0.432847
7	7817263	UMAD1	rs6943429	T	0.0974522	0.0614786	0.112934
7	8204382	ICA1	rs10952097	T	-0.0289489	0.104989	0.782753
8	11844613	CTSB	rs1065712	G	-0.0134416	0.126002	0.915045
8	144103704	SHARPIN	rs34173062	G	0.197197	0.121445	0.104427
8	27362470	PTK2B	rs73223431	C	-0.0675844	0.0616929	0.273299
8	27607795	CLU	rs11787077	T	0.0784631	0.0626403	0.210352
9	104903697	ABCA1	rs1800978	C	-0.155312	0.085052	0.0678383
Chrom: Chromosome; Position: Genomic location with respect to GRCh38; Gene: gene reported in the publication where the association was found (Bellenguez et al.,); A1: allele 1; Beta (A1): effect size with respect to allele A1; SE: standard error; P: uncorrected p-value of association. These associations are relative to 971 early onset AD (age at diagnosis <=65 years) opposed to 1309 late onset AD.

## Sheet: Table S6
Association summary statistics of the comparison of AD cases and age-matched controls
#	RSID	LOCUS	CHROM	POS (HG38)	MAF (GWAS)	GENE (GWAS)	A1 (GWAS)	BETA (GWAS - CLINICAL ONLY)	SE (GWAS - CLINICAL ONLY)	BETA (ALIGNED WITH GWAS)	SE	P	EFFECT SIZE RATIO	LOW 95 CI EFFECT SIZE RATIO	UP 95% CI EFFECT SIZE RATIO	P-VALUE EFFECT SIZE COMPARISON
1	rs141749679	1:109345810	1	109345810	0.004	SORT1	C	0.314811	0.0805138	1.44187	0.374473	0.000117931	4.58011	2.0809	10.2547	0.002
2	rs679515	1:207577223	1	207577223	0.188	CR1	T	0.131028	0.0136062	0.119476	0.0477976	0.0124329	0.911831	0.192722	1.71434	0.8268
3	rs72777026	2:9558882	2	9558882	0.144	ADAM17	G	0.0582689	0.014648	0.0292717	0.0555884	0.598485	0.502356	-1.50126	2.85909	0.608
4	rs17020490	2:37304796	2	37304796	0.145	PRKD3	C	0.0582689	0.014648	0.0609973	0.0560929	0.276845	1.04682	-0.844904	3.64253	0.9482
5	rs143080277	2:105749599	2	105749599	0.005	NCK2	C	0.34359	0.0696814	0.648135	0.312117	0.0378403	1.88636	0.0960419	4.38856	0.3524
6	rs6733839	2:127135234	2	127135234	0.389	BIN1	T	0.173953	0.0130272	0.165538	0.0391226	2.32381e-05	0.951623	0.511065	1.43879	0.8246
7	rs139643391	2:202878716	2	202878716	0.131	WDR12	T	-0.0618754	0.0165486	-0.117595	0.059845	0.0494159	1.90051	-0.0167854	5.08672	0.3766
8	rs10933431	2:233117202	2	233117202	0.234	INPP5D	G	-0.0833816	0.0112137	-0.0430557	0.0498913	0.388144	0.516369	-0.673187	1.78158	0.418
9	rs16824536	3:155069722	3	155069722	0.054	MME	A	-0.0833816	0.0226795	-0.0771013	0.0840039	0.358708	0.92468	-1.11393	3.718	0.9424
10	rs61762319	3:155084189	3	155084189	0.026	MME (2)	G	0.157004	0.026859	0.278613	0.114195	0.0146956	1.77456	0.346481	3.66354	0.2944
11	rs3822030	4:993555	4	993555	0.429	IDUA	G	-0.0512933	0.0108558	-0.0941268	0.0400642	0.0188037	1.83507	0.343073	4.13659	0.2924
12	rs6846529	4:11023507	4	11023507	0.283	CLNK	C	0.0487902	0.00981192	0.0503466	0.0428724	0.240261	1.0319	-0.733969	3.12714	0.9684
13	rs2245466	4:40197226	4	40197226	0.343	RHOH	G	0.0582689	0.014648	0.119254	0.0442631	0.00705546	2.04662	0.492852	4.81506	0.184
14	rs112403360	5:14724304	5	14724304	0.073	ANKH	A	0.0861777	0.0190753	0.0787157	0.0696532	0.25843	0.913412	-0.687359	2.94251	0.9262
15	rs62374257	5:86927378	5	86927378	0.23	COX7C	C	0.076961	0.0143729	0.119591	0.0474704	0.0117598	1.55391	0.3123	3.22371	0.4004
16	rs871269	5:151052827	5	151052827	0.326	TNIP1	T	-0.0304592	0.0106296	-0.00862349	0.0431804	0.841709	0.283116	-3.21075	4.48625	0.623
17	rs113706587	5:180201150	5	180201150	0.11	RASGEF1C	A	0.0953102	0.0141079	0.0606409	0.0680534	0.372887	0.636248	-0.760733	2.20578	0.6156
18	rs6605556	6:32615322	6	32615322	0.161	HLA-DQA1	G	-0.0833816	0.0169144	-0.20726	0.0603249	0.000590952	2.48568	1.01864	4.90537	0.047
19	rs10947943	6:41036354	6	41036354	0.142	UNC5CL	A	-0.0512933	0.0163716	-0.0673806	0.0549187	0.219855	1.31363	-0.820043	5.29291	0.787
20	rs143332484	6:41161469	6	41161469	0.013	TREM2	T	0.329304	0.0420631	0.25594	0.16393	0.11846	0.777214	-0.203029	1.84402	0.6432
21	rs75932628	6:41161514	6	41161514	0.003	TREM2 (2)	T	0.908259	0.0946697	1.19833	0.388563	0.00204241	1.31937	0.474926	2.26677	0.4736
22	rs60755019	6:41181270	6	41181270	0.004	TREML2	G	0.41211	0.100509	0.343936	0.513009	0.502585	0.834574	-1.79868	4.01967	0.8798
23	rs7767350	6:47517390	6	47517390	0.271	CD2AP	T	0.0582689	0.00971847	0.0870535	0.0439505	0.047623	1.494	0.0575947	3.34095	0.5202
24	rs785129	6:114291731	6	114291731	0.35	HS3ST5	T	0.0392207	0.00990719	0.0230773	0.0412342	0.575708	0.588396	-1.60474	3.11786	0.687
25	rs6943429	7:7817263	7	7817263	0.42	UMAD1	T	0.0582689	0.00971847	0.0199193	0.0396837	0.615701	0.341852	-0.99988	1.80856	0.3414
26	rs10952097	7:8204382	7	8204382	0.114	ICA1	T	0.0676586	0.0145092	0.0623235	0.0674181	0.355261	0.921146	-1.05956	3.27332	0.9574
27	rs13237518	7:12229967	7	12229967	0.411	TMEM106B	A	-0.040822	0.0053425	0.0231471	0.0398071	0.560916	-0.567025	-2.65712	1.36934	0.1064
28	rs1160871	7:28129126	7	28129126	0.222	JAZF1	G	-0.0618754	0.0109726	-0.0836588	0.0474438	0.0778458	1.35205	-0.204624	3.22352	0.6652
29	rs6966331	7:37844191	7	37844191	0.349	EPDR1	T	-0.0512933	0.0108558	-0.0724156	0.0418112	0.0832798	1.41179	-0.194903	3.59046	0.6252
30	rs76928645	7:54873635	7	54873635	0.103	SEC61G	T	-0.0618754	0.0165486	-0.121115	0.0689838	0.0791405	1.95739	-0.24159	5.65489	0.399
31	rs7384878	7:100334426	7	100334426	0.31	SPDYE3	C	-0.0618754	0.0109726	-0.0769055	0.0423626	0.0694611	1.24291	-0.0881539	2.93345	0.7472
32	rs11771145	7:143413669	7	143413669	0.348	EPHA1	A	-0.0725707	0.0110918	-0.0505605	0.0414283	0.222301	0.696707	-0.445529	1.95813	0.604
33	rs1065712	8:11844613	8	11844613	0.053	CTSB	C	0.122218	0.0230901	0.0631232	0.0822594	0.442863	0.516482	-0.836818	2.03737	0.4962
34	rs73223431	8:27362470	8	27362470	0.369	PTK2B	T	0.0676586	0.00962678	0.0680766	0.0402528	0.0907937	1.00618	-0.1628	2.33406	0.9996
35	rs11787077	8:27607795	8	27607795	0.392	CLU	T	-0.105361	0.0114657	-0.0933179	0.0405812	0.0214746	0.885701	0.138272	1.74286	0.7818
36	rs34173062	8:144103704	8	144103704	0.081	SHARPIN	A	0.113329	0.0185549	-0.17969	0.0758142	0.0177817	-1.58556	-3.2876	-0.264657	0.0006
37	rs1800978	9:104903697	9	104903697	0.13	ABCA1	G	0.0676586	0.0145092	0.111591	0.0566046	0.0486765	1.64933	-0.00724623	4.04992	0.4418
38	rs7912495	10:11676714	10	11676714	0.462	USP6NL	G	0.0582689	0.00971847	0.0827226	0.0415006	0.0462303	1.41967	0.028328	3.18109	0.579
39	rs7068231	10:60025170	10	60025170	0.403	ANK3	T	-0.040822	0.0107415	-0.0234716	0.0406792	0.563945	0.574973	-1.5065	3.0733	0.6754
40	rs6586028	10:80494228	10	80494228	0.196	TSPAN14	C	-0.0833816	0.0112137	-0.120926	0.0504704	0.0165764	1.45027	0.279708	2.89572	0.4656
41	rs6584063	10:96266650	10	96266650	0.043	BLNK	G	-0.116534	0.0234618	-0.221978	0.100291	0.0268743	1.90484	0.235709	4.34633	0.2958
42	rs7908662	10:122413396	10	122413396	0.467	PLEKHA1	G	-0.040822	0.0053425	-0.0771663	0.0390883	0.0483642	1.89031	0.0268915	4.03879	0.355
43	rs10437655	11:47370397	11	47370397	0.399	SPI1	A	0.0582689	0.00971847	-0.00429903	0.0400992	0.914622	-0.0737792	-1.47801	1.35017	0.1254
44	rs1582763	11:60254475	11	60254475	0.371	MS4A4A	A	-0.0943107	0.00563767	-0.0971882	0.0404849	0.0163681	1.03051	0.200309	1.90396	0.919
45	rs3851179	11:86157598	11	86157598	0.358	EED	T	-0.116534	0.00576508	-0.183867	0.0401744	4.72324e-06	1.5778	0.905632	2.28342	0.1016
46	rs74685827	11:121482368	11	121482368	0.019	SORL1	G	0.182322	0.0352004	0.330967	0.149406	0.0267446	1.81529	0.228523	4.01251	0.338
47	rs11218343	11:121564878	11	121564878	0.039	SORL1 (2)	C	-0.162519	0.0245929	-0.0298628	0.102494	0.770775	0.18375	-1.07167	1.50927	0.2162
48	rs6489896	12:113281983	12	113281983	0.076	TPCN1	C	0.076961	0.0143729	-0.0651905	0.0880266	0.45895	-0.847058	-3.4116	1.41417	0.1144
49	rs17125924	14:52924962	14	52924962	0.089	FERMT2	G	0.0861777	0.0142392	0.0548115	0.0629041	0.383563	0.636028	-0.799856	2.24431	0.6332
50	rs7401792	14:92464917	14	92464917	0.371	RIN3	G	0.0392207	0.00990719	0.0954598	0.0416469	0.0218987	2.43391	0.338273	6.0827	0.192
51	rs12590654	14:92472511	14	92472511	0.328	RIN3 (2)	A	-0.0725707	0.0110918	-0.123558	0.0410685	0.00262472	1.70259	0.587641	3.22271	0.2276
52	rs7157106	14:105761758	14	105761758	0.36	IGH gene cluster	A	0.0676586	0.0145092	-0.0059358	0.0601285	0.921362	-0.0877315	-2.08217	1.80015	0.2224
53	rs10131280	14:106665591	14	106665591	0.133	IGH gene cluster (2)	A	-0.0725707	0.0110918	-0.00808645	0.0657133	0.902062	0.111429	-1.76985	2.04002	0.341
54	rs8025980	15:50701814	15	50701814	0.345	SPPL2A	G	-0.040822	0.0107415	-0.0167068	0.0414421	0.686848	0.409261	-1.7441	2.85099	0.5634
55	rs602602	15:58764824	15	58764824	0.28	MINDY2	A	-0.0725707	0.00551577	-0.0325105	0.0423924	0.443144	0.447984	-0.679107	1.61536	0.3462
56	rs117618017	15:63277703	15	63277703	0.144	APH1B	T	0.122218	0.0183877	0.165119	0.0575545	0.0041189	1.35102	0.431443	2.54643	0.4666
57	rs3848143	15:64131307	15	64131307	0.22	SNX1	G	0.0487902	0.00981192	0.126572	0.0483422	0.0088384	2.5942	0.665428	5.51925	0.1092
58	rs12592898	15:78936857	15	78936857	0.133	CTSH	A	-0.0512933	0.0163716	-0.126851	0.0579328	0.0285516	2.47305	0.235897	7.81461	0.2092
59	rs1140239	16:30010081	16	30010081	0.379	DOC2A	T	-0.0618754	0.00545678	0.0164142	0.040991	0.688837	-0.265279	-1.55134	1.02367	0.053
60	rs889555	16:31111250	16	31111250	0.281	BCKDK	T	-0.040822	0.0107415	-0.0885002	0.0446553	0.0474959	2.16795	-0.0121457	5.87219	0.3022
61	rs4985556	16:70660097	16	70660097	0.115	IL34	A	0.0676586	0.0145092	0.101672	0.0600051	0.0901908	1.50272	-0.211328	3.91733	0.5736
62	rs450674	16:79574511	16	79574511	0.373	MAF	C	-0.0512933	0.0108558	-0.0819464	0.0412444	0.0469392	1.59761	-0.000550826	3.8985	0.4748
63	rs12446759	16:81739398	16	81739398	0.403	PLCG2	G	-0.0618754	0.0109726	-0.148248	0.0400607	0.000215105	2.39591	1.07959	4.35114	0.0374
64	rs72824905	16:81908423	16	81908423	0.008	PLCG2 (2)	G	-0.301105	0.0583726	-0.718415	0.224278	0.00135892	2.38593	0.890487	4.63448	0.0698
65	rs16941239	16:86420604	16	86420604	0.029	FOXF1	A	0.0953102	0.0286171	0.214068	0.141498	0.130313	2.24602	-0.727239	7.41891	0.424
66	rs56407236	16:90103687	16	90103687	0.069	PRDM7	A	0.122218	0.0183877	0.0904616	0.0725481	0.212427	0.740168	-0.463566	2.0631	0.6962
67	rs35048651	17:1728046	17	1728046	0.214	WDR81	T	0.0582689	0.014648	0.073159	0.0493831	0.138484	1.25554	-0.413411	3.69229	0.7742
68	rs7225151	17:5233752	17	5233752	0.124	SCIMP	A	0.076961	0.0143729	0.0676704	0.0578191	0.241847	0.879282	-0.622541	2.66965	0.883
69	rs2242595	17:18156140	17	18156140	0.112	MYO15A	A	-0.0512933	0.0163716	-0.0999325	0.063594	0.116086	1.94826	-0.489136	6.67709	0.4572
70	rs5848	17:44352876	17	44352876	0.289	GRN	T	0.0582689	0.00971847	0.0693334	0.0439006	0.114261	1.18989	-0.275249	2.93646	0.8082
71	rs199515	17:46779275	17	46779275	0.219	WNT3	G	-0.0618754	0.0109726	0.0285281	0.0476948	0.549748	-0.461057	-2.16049	1.095	0.0642
72	rs616338	17:49219935	17	49219935	0.012	ABI3	T	0.277632	0.0486276	0.414378	0.168299	0.0138104	1.49255	0.276896	3.06586	0.4316
73	rs2526377	17:58332680	17	58332680	0.445	TSPOAP1	G	-0.040822	0.0107415	-0.0397533	0.0400109	0.320436	0.973822	-1.02744	3.6251	0.9638
74	rs4277405	17:63471557	17	63471557	0.384	ACE	C	-0.0618754	0.0109726	-0.107535	0.0403408	0.00768379	1.73792	0.449135	3.51804	0.285
75	rs12151021	19:1050875	19	1050875	0.336	ABCA7	A	0.113329	0.00919312	0.0968896	0.0427081	0.0232896	0.854944	0.115533	1.64757	0.7198
76	rs149080927	19:1854254	19	1854254	0.48	KLF16	G	0.0582689	0.014648	0.0220739	0.0418259	0.597668	0.378829	-1.15431	2.18385	0.4096
77	rs429358	19:44908684	19	44908684	0.19	APOE	T	-1.07881	0.0152311	-1.23268	0.0473181	1.31658e-149	1.14263	1.05234	1.23319	0.0018
78	rs7412	19:44908822	19	44908822	0.0675	APOE (2)	T	-0.634878	0.0196257	-1.05058	0.0942334	7.26514e-29	1.65478	1.34872	1.97151	0.0002
79	rs9304690	19:49950060	19	49950060	0.24	SIGLEC11	T	0.0487902	0.0147896	0.010795	0.0458583	0.813899	0.221254	-1.98062	2.69193	0.4212
80	rs12459419	19:51225221	19	51225221	0.31	CD33	T	-0.040822	0.0107415	-0.0774634	0.0424371	0.0679453	1.89759	-0.106799	5.30669	0.4038
81	rs587709	19:54267597	19	54267597	0.325	LILRB2	C	0.0676586	0.0145092	0.0121312	0.0458857	0.791488	0.179301	-1.27877	1.6827	0.2552
82	rs1358782	20:413334	20	413334	0.246	RBCK1	A	-0.0618754	0.0109726	-0.126563	0.0497818	0.0110106	2.04546	0.483164	4.1596	0.2056
83	rs6014724	20:56423488	20	56423488	0.09	CASS4	G	-0.127833	0.0176967	-0.191849	0.073498	0.00904735	1.50077	0.365606	2.88705	0.3954
84	rs6742	20:63743088	20	63743088	0.221	SLC2A4RG	T	-0.0512933	0.0108558	-0.0391037	0.0507403	0.440906	0.762356	-1.19514	3.03765	0.8202
85	rs2154481	21:26101558	21	26101558	0.476	APP	C	-0.0512933	0.0108558	-0.0930979	0.0392969	0.017832	1.81501	0.290106	4.01464	0.3162
86	rs2830489	21:26775872	21	26775872	0.281	ADAMTS1	T	-0.0512933	0.0108558	-0.0249702	0.0434804	0.565774	0.486812	-1.2605	2.40957	0.5606
RSID: SNP identifier; LOCUS: chromosome and position of SNP aligned to GRCh38; CHROM: chromosome; POS (HG38): SNP position relative to GRCh38; MAF (GWAS): minor allele frequency as reported in the previously published GWAS we used as reference; GENE (GWAS): likely affected gene as reported in the GWAS we used as reference; A1 (GWAS): effect allele as reported in the previously published GWAS we u…

## Sheet: Table S7
Association summary statistics of the comparison of age-matched controls and cognitively healthy centenarians
#	RSID	LOCUS	CHROM	POS (HG38)	MAF (GWAS)	GENE (GWAS)	A1 (GWAS)	BETA (GWAS - CLINICAL ONLY)	SE (GWAS - CLINICAL ONLY)	BETA (ALIGNED WITH GWAS)	SE	P	EFFECT SIZE RATIO	LOW 95 CI EFFECT SIZE RATIO	UP 95% CI EFFECT SIZE RATIO	P-VALUE EFFECT SIZE COMPARISON
1	rs141749679	1:109345810	1	109345810	0.004	SORT1	C	0.314811	0.0805138	0.22946	1.11364	0.836756	0.728884	-7.05926	8.92505	0.9216
2	rs679515	1:207577223	1	207577223	0.188	CR1	T	0.131028	0.0136062	0.0396427	0.101275	0.695474	0.302551	-1.23047	1.85855	0.3796
3	rs72777026	2:9558882	2	9558882	0.144	ADAM17	G	0.0582689	0.014648	-0.0240857	0.115142	0.834306	-0.413354	-5.07012	3.82562	0.4702
4	rs17020490	2:37304796	2	37304796	0.145	PRKD3	C	0.0582689	0.014648	0.130606	0.123412	0.289922	2.24143	-1.87906	7.76858	0.5646
5	rs143080277	2:105749599	2	105749599	0.005	NCK2	C	0.34359	0.0696814	0.0565119	0.77156	0.941612	0.164475	-4.53812	4.92028	0.7064
6	rs6733839	2:127135234	2	127135234	0.389	BIN1	T	0.173953	0.0130272	0.125113	0.0814531	0.124536	0.719232	-0.187398	1.65901	0.5672
7	rs139643391	2:202878716	2	202878716	0.131	WDR12	T	-0.0618754	0.0165486	-0.143813	0.113578	0.20544	2.32423	-1.35483	8.1428	0.4714
8	rs10933431	2:233117202	2	233117202	0.234	INPP5D	G	-0.0833816	0.0112137	-0.003857	0.10181	0.96978	0.0462572	-2.51856	2.58333	0.4272
9	rs16824536	3:155069722	3	155069722	0.054	MME	A	-0.0833816	0.0226795	-0.194759	0.157312	0.2157	2.33575	-1.42319	7.81996	0.4606
10	rs61762319	3:155084189	3	155084189	0.026	MME (2)	G	0.157004	0.026859	-0.26295	0.227777	0.248328	-1.6748	-4.94943	1.1353	0.0602
11	rs3822030	4:993555	4	993555	0.429	IDUA	G	-0.0512933	0.0108558	0.00763798	0.0824233	0.926168	-0.148908	-3.70487	3.31269	0.4842
12	rs6846529	4:11023507	4	11023507	0.283	CLNK	C	0.0487902	0.00981192	0.172622	0.0922903	0.0614245	3.53806	-0.216513	8.61595	0.1854
13	rs2245466	4:40197226	4	40197226	0.343	RHOH	G	0.0582689	0.014648	0.0656942	0.0926718	0.478392	1.12743	-2.17263	5.13211	0.9418
14	rs112403360	5:14724304	5	14724304	0.073	ANKH	A	0.0861777	0.0190753	0.420935	0.172715	0.0148031	4.8845	0.94842	11.1866	0.0542
15	rs62374257	5:86927378	5	86927378	0.23	COX7C	C	0.076961	0.0143729	0.0945616	0.102558	0.356511	1.22869	-1.44759	4.28971	0.8826
16	rs871269	5:151052827	5	151052827	0.326	TNIP1	T	-0.0304592	0.0106296	0.178193	0.0916502	0.0518621	-5.85023	-20.7217	0.189114	0.028
17	rs113706587	5:180201150	5	180201150	0.11	RASGEF1C	A	0.0953102	0.0141079	0.145143	0.150071	0.333463	1.52285	-1.61315	4.9447	0.7342
18	rs6605556	6:32615322	6	32615322	0.161	HLA-DQA1	G	-0.0833816	0.0169144	-0.0433463	0.119815	0.71752	0.519854	-2.50179	3.7424	0.7266
19	rs10947943	6:41036354	6	41036354	0.142	UNC5CL	A	-0.0512933	0.0163716	0.105802	0.116299	0.362959	-2.06268	-9.60301	2.6665	0.1762
20	rs143332484	6:41161469	6	41161469	0.013	TREM2	T	0.329304	0.0420631	0.549499	0.461705	0.233987	1.66867	-1.05561	4.6821	0.625
21	rs75932628	6:41161514	6	41161514	0.003	TREM2 (2)	T	0.908259	0.0946697	0.83606	1.53003	0.584768	0.920509	-2.38862	4.37142	0.9598
22	rs60755019	6:41181270	6	41181270	0.004	TREML2	G	0.41211	0.100509	-	-	-	-	-	-	-
23	rs7767350	6:47517390	6	47517390	0.271	CD2AP	T	0.0582689	0.00971847	0.1409	0.0954398	0.139856	2.4181	-0.827346	6.16675	0.4076
24	rs785129	6:114291731	6	114291731	0.35	HS3ST5	T	0.0392207	0.00990719	0.0113007	0.0848781	0.894083	0.28813	-4.66108	5.17692	0.7556
25	rs6943429	7:7817263	7	7817263	0.42	UMAD1	T	0.0582689	0.00971847	0.143675	0.0829706	0.083338	2.46572	-0.260109	5.82386	0.3048
26	rs10952097	7:8204382	7	8204382	0.114	ICA1	T	0.0676586	0.0145092	-0.0572554	0.136686	0.675302	-0.846239	-5.25923	3.23139	0.359
27	rs13237518	7:12229967	7	12229967	0.411	TMEM106B	A	-0.040822	0.0053425	-0.241982	0.0815577	0.00300718	5.92773	2.09955	10.7092	0.013
28	rs1160871	7:28129126	7	28129126	0.222	JAZF1	G	-0.0618754	0.0109726	0.0622528	0.0991203	0.529969	-1.0061	-4.52834	2.18244	0.2138
29	rs6966331	7:37844191	7	37844191	0.349	EPDR1	T	-0.0512933	0.0108558	-0.167681	0.0845735	0.0474046	3.26906	0.102101	7.88584	0.1638
30	rs76928645	7:54873635	7	54873635	0.103	SEC61G	T	-0.0618754	0.0165486	0.0347909	0.139231	0.802681	-0.562273	-5.89393	4.4098	0.4906
31	rs7384878	7:100334426	7	100334426	0.31	SPDYE3	C	-0.0618754	0.0109726	-0.0652228	0.085516	0.445644	1.0541	-1.71815	4.1202	0.9728
32	rs11771145	7:143413669	7	143413669	0.348	EPHA1	A	-0.0725707	0.0110918	-0.0811054	0.0842282	0.335586	1.1176	-1.22487	3.57915	0.9182
33	rs1065712	8:11844613	8	11844613	0.053	CTSB	C	0.122218	0.0230901	-0.0165571	0.170867	0.922805	-0.135473	-3.06567	2.83678	0.4236
34	rs73223431	8:27362470	8	27362470	0.369	PTK2B	T	0.0676586	0.00962678	0.00874258	0.0832588	0.916372	0.129216	-2.35692	2.67037	0.4782
35	rs11787077	8:27607795	8	27607795	0.392	CLU	T	-0.105361	0.0114657	-0.023803	0.0826157	0.773257	0.22592	-1.32013	1.84762	0.328
36	rs34173062	8:144103704	8	144103704	0.081	SHARPIN	A	0.113329	0.0185549	0.43802	0.176282	0.0129634	3.86504	0.774447	7.7618	0.0714
37	rs1800978	9:104903697	9	104903697	0.13	ABCA1	G	0.0676586	0.0145092	-0.0685632	0.117121	0.558275	-1.01337	-4.96329	2.55031	0.2412
38	rs7912495	10:11676714	10	11676714	0.462	USP6NL	G	0.0582689	0.00971847	0.0657645	0.0863745	0.446426	1.12864	-1.80483	4.33949	0.9214
39	rs7068231	10:60025170	10	60025170	0.403	ANK3	T	-0.040822	0.0107415	0.002323	0.0830478	0.977685	-0.0569057	-4.71552	4.72158	0.6194
40	rs6586028	10:80494228	10	80494228	0.196	TSPAN14	C	-0.0833816	0.0112137	0.0769821	0.10363	0.457568	-0.92325	-3.61678	1.5159	0.1168
41	rs6584063	10:96266650	10	96266650	0.043	BLNK	G	-0.116534	0.0234618	0.0651515	0.200058	0.744679	-0.559078	-4.27506	3.12775	0.3798
42	rs7908662	10:122413396	10	122413396	0.467	PLEKHA1	G	-0.040822	0.0053425	0.00992437	0.0808235	0.902273	-0.243113	-4.20824	3.71657	0.5308
43	rs10437655	11:47370397	11	47370397	0.399	SPI1	A	0.0582689	0.00971847	0.124894	0.0842676	0.13831	2.14341	-0.726487	5.46774	0.4396
44	rs1582763	11:60254475	11	60254475	0.371	MS4A4A	A	-0.0943107	0.00563767	-0.0710599	0.0818188	0.385119	0.753466	-0.922719	2.44988	0.79
45	rs3851179	11:86157598	11	86157598	0.358	EED	T	-0.116534	0.00576508	-0.00407185	0.0818255	0.960312	0.0349414	-1.33983	1.43171	0.1734
46	rs74685827	11:121482368	11	121482368	0.019	SORL1	G	0.182322	0.0352004	0.0270009	0.34408	0.937452	0.148095	-3.85589	4.20338	0.6508
47	rs11218343	11:121564878	11	121564878	0.039	SORL1 (2)	C	-0.162519	0.0245929	0.0240429	0.21123	0.909378	-0.147939	-2.74856	2.57854	0.3884
48	rs6489896	12:113281983	12	113281983	0.076	TPCN1	C	0.076961	0.0143729	0.0656318	0.183462	0.720538	0.852793	-4.01888	5.8981	0.957
49	rs17125924	14:52924962	14	52924962	0.089	FERMT2	G	0.0861777	0.0142392	0.0120752	0.132855	0.92758	0.14012	-3.1046	3.4368	0.5816
50	rs7401792	14:92464917	14	92464917	0.371	RIN3	G	0.0392207	0.00990719	0.00444698	0.0859577	0.95874	0.113384	-4.79799	5.08541	0.7066
51	rs12590654	14:92472511	14	92472511	0.328	RIN3 (2)	A	-0.0725707	0.0110918	-0.188755	0.0823965	0.0219743	2.60098	0.368629	5.34754	0.1534
52	rs7157106	14:105761758	14	105761758	0.36	IGH gene cluster	A	0.0676586	0.0145092	0.0335706	0.125988	0.789885	0.496177	-3.5376	4.62199	0.778
53	rs10131280	14:106665591	14	106665591	0.133	IGH gene cluster (2)	A	-0.0725707	0.0110918	-0.209492	0.12752	0.100421	2.88673	-0.620601	6.82307	0.2856
54	rs8025980	15:50701814	15	50701814	0.345	SPPL2A	G	-0.040822	0.0107415	0.153215	0.0873613	0.0794626	-3.75325	-10.5779	0.553516	0.0294
55	rs602602	15:58764824	15	58764824	0.28	MINDY2	A	-0.0725707	0.00551577	0.0301612	0.0872757	0.729654	-0.415612	-2.78239	1.95293	0.2422
56	rs117618017	15:63277703	15	63277703	0.144	APH1B	T	0.122218	0.0183877	0.0709032	0.123716	0.566567	0.580139	-1.40052	2.72438	0.6734
57	rs3848143	15:64131307	15	64131307	0.22	SNX1	G	0.0487902	0.00981192	-0.251751	0.0960724	0.00878192	-5.15987	-10.8734	-1.27525	0.0016
58	rs12592898	15:78936857	15	78936857	0.133	CTSH	A	-0.0512933	0.0163716	-0.0334798	0.115316	0.771564	0.652712	-4.30248	6.53427	0.8686
59	rs1140239	16:30010081	16	30010081	0.379	DOC2A	T	-0.0618754	0.00545678	-0.00423893	0.0846073	0.960042	0.0685074	-2.67836	2.73222	0.4964
60	rs889555	16:31111250	16	31111250	0.281	BCKDK	T	-0.040822	0.0107415	-0.040881	0.090107	0.65005	1.00144	-3.72981	6.55531	0.9906
61	rs4985556	16:70660097	16	70660097	0.115	IL34	A	0.0676586	0.0145092	-0.023521	0.125472	0.8513	-0.347642	-4.44251	3.56516	0.4716
62	rs450674	16:79574511	16	79574511	0.373	MAF	C	-0.0512933	0.0108558	-0.118439	0.0844273	0.160661	2.30905	-0.921411	6.55894	0.4224
63	rs12446759	16:81739398	16	81739398	0.403	PLCG2	G	-0.0618754	0.0109726	-0.0170403	0.0826953	0.836743	0.275396	-2.4861	3.10574	0.5968
64	rs72824905	16:81908423	16	81908423	0.008	PLCG2 (2)	G	-0.301105	0.0583726	-0.48565	0.305279	0.111646	1.61289	-0.430197	4.07006	0.575
65	rs16941239	16:86420604	16	86420604	0.029	FOXF1	A	0.0953102	0.0286171	-0.256372	0.271121	0.344353	-2.68987	-11.3051	2.99234	0.191
66	rs56407236	16:90103687	16	90103687	0.069	PRDM7	A	0.122218	0.0183877	-0.17253	0.144445	0.232307	-1.41166	-4.01165	0.866212	0.0402
67	rs35048651	17:1728046	17	1728046	0.214	WDR81	T	0.0582689	0.014648	-0.0277127	0.101906	0.785664	-0.4756	-4.59351	3.34427	0.3992
68	rs7225151	17:5233752	17	5233752	0.124	SCIMP	A	0.076961	0.0143729	0.048355	0.121819	0.691411	0.628305	-2.64897	4.16939	0.8272
69	rs2242595	17:18156140	17	18156140	0.112	MYO15A	A	-0.0512933	0.0163716	0.080339	0.131854	0.542324	-1.56627	-9.05694	4.1034	0.3296
70	rs5848	17:44352876	17	44352876	0.289	GRN	T	0.0582689	0.00971847	0.228874	0.0955427	0.0165968	3.9279	0.646676	7.99296	0.0788
71	rs199515	17:46779275	17	46779275	0.219	WNT3	G	-0.0618754	0.0109726	-0.0542035	0.0970915	0.576659	0.87601	-2.273	4.42486	0.9578
72	rs616338	17:49219935	17	49219935	0.012	ABI3	T	0.277632	0.0486276	-0.376148	0.33414	0.260285	-1.35484	-4.14822	1.05443	0.0536
73	rs2526377	17:58332680	17	58332680	0.445	TSPOAP1	G	-0.040822	0.0107415	-0.0917833	0.0817484	0.261542	2.24838	-1.81528	7.90414	0.5252
74	rs4277405	17:63471557	17	63471557	0.384	ACE	C	-0.0618754	0.0109726	-0.0359441	0.0812562	0.658233	0.58091	-2.11297	3.43353	0.7586
75	rs12151021	19:1050875	19	1050875	0.336	ABCA7	A	0.113329	0.00919312	0.205883	0.092368	0.0258181	1.81668	0.196112	3.47861	0.3124
76	rs149080927	19:1854254	19	1854254	0.48	KLF16	G	0.0582689	0.014648	0.0685911	0.0868497	0.429664	1.17715	-1.92181	4.9751	0.9004
77	rs429358	19:44908684	19	44908684	0.19	APOE	T	-1.07881	0.0152311	-1.08028	0.156594	5.25249e-12	1.00136	0.713299	1.28813	0.9834
78	rs7412	19:44908822	19	44908822	0.0675	APOE (2)	T	-0.634878	0.0196257	-0.43083	0.122007	0.000413707	0.678603	0.307373	1.05813	0.0906
79	rs9304690	19:49950060	19	49950060	0.24	SIGLEC11	T	0.0487902	0.0147896	-0.00926851	0.0941582	0.921586	-0.189967	-4.84434	4.22434	0.5438
80	rs12459419	19:51225221	19	51225221	0.31	CD33	T	-0.040822	0.0107415	-0.0121635	0.0871376	0.888984	0.297964	-4.54383	5.33513	0.7262
81	rs587709	19:54267597	19	54267597	0.325	LILRB2	C	0.0676586	0.0145092	0.0634931	0.095761	0.507307	0.938433	-1.94175	4.17152	0.9648
82	rs1358782	20:413334	20	413334	0.246	RBCK1	A	-0.0618754	0.0109726	-0.0572893	0.0982907	0.55999	0.925882	-2.27241	4.33091	0.9578
83	rs6014724	20:56423488	20	56423488	0.09	CASS4	G	-0.127833	0.0176967	0.076404	0.148617	0.607181	-0.597685	-3.03557	1.73602	0.1706
84	rs6742	20:63743088	20	63743088	0.221	SLC2A4RG	T	-0.0512933	0.0108558	-0.0954852	0.101805	0.348286	1.86155	-2.14964	6.59419	0.6622
85	rs2154481	21:26101558	21	26101558	0.476	APP	C	-0.0512933	0.0108558	-0.0509629	0.081013	0.529303	0.993558	-2.19585	4.66961	0.9946
86	rs2830489	21:26775872	21	26775872	0.281	ADAMTS1	T	-0.0512933	0.0108558	0.0995366	0.0909493	0.273772	-1.94054	-6.30189	1.59386	0.0972
RSID: SNP identifier; LOCUS: chromosome and position of SNP aligned to GRCh38; CHROM: chromosome; POS (HG38): SNP position relative to GRCh38; MAF (GWAS): minor allele frequency as reported in the previously published GWAS we used as reference; GENE (GWAS): likely affected gene as reported in the GWAS we used as reference; A1 (GWAS): effect allele as reported in the previously published GWAS we u…

## Sheet: Table S8
Association results of the PRS analysis
Comparison	APOE	Gender	Effect size	SE	OR risk AD	95% Low CI	95% Up CI	P-value	N cases	N controls
AD cases vs. Cognitively Healthy Centenarians	Included	All	1.62412	0.090808	5.07395	4.24668	6.06239	1.53768e-71	2281	346
	Excluded	All	0.67593	0.0637224	1.96586	1.73505	2.22738	2.75265e-26	2281	346
	Included	Females	1.7657	0.1201	5.845	4.619	7.398	7.01e-49	1265	247
	Excluded	Females	0.7048	0.0777	2.0235	1.7376	2.3564	1.1854e-19	1265	247
	Included	Males	1.3949	0.14399	4.0346	3.0425	5.35	3.4241e-22	1016	99
	Excluded	Males	0.5729	0.1149	1.7735	1.4157	2.2217	6.2082e-07	1016	99
AD cases vs. Age-matched Controls	Included	All	0.93457	0.0329087	2.54612	2.38708	2.71576	2.08826e-177	2281	3165
	Excluded	All	0.429979	0.0296883	1.53723	1.45033	1.62933	1.54941e-47	2281	3165
	Included	Females	0.967	0.0467	2.6302	2.4	2.8825	3.8624e-95	1265	1507
	Excluded	Females	0.4332	0.0419	1.5422	1.4204	1.6746	5.8996e-25	1265	1507
	Included	Males	0.9194	0.04709	2.5078	2.2867	2.7503	6.7821e-85	1016	1658
	Excluded	Males	0.4394	0.04242	1.5517	1.4279	1.6863	3.9201e-25	1016	1658
Age-matched Controls vs. Cognitively Healthy Centenarians	Included	All	0.627344	0.0742428	1.87263	1.61903	2.16595	2.91577e-17	3165	346
	Excluded	All	0.251403	0.0597406	1.28583	1.14375	1.44556	2.57374e-05	3165	346
	Included	Females	0.6771	0.0943	1.9681	1.6359	2.3677	7.007e-13	1507	247
	Excluded	Females	0.2821	0.07262	1.3259	1.15	1.5287	0.0001025	1507	247
	Included	Males	0.4999	0.12796	1.6486	1.2829	2.1186	9.3432e-05	1658	99
	Excluded	Males	0.1272	0.1093	1.1356	0.9166	1.407	0.24444	1658	99
Early onset AD cases vs. Late onset AD cases	Included	All	0.001	0.0126	1.001	0.97555	1.0249	0.996	971	1309
	Excluded	All	-0.03094	0.02796	0.9695	0.9178	1.0241	0.269	971	1309
Comparison: groups in the comparison in the form Cases vs. Controls; APOE: whether the two APOE SNPs were included or excluded; Effect size: Effect size of the PRS on AD-risk; SE: Standard Error; OR risk AD (Odds Ratio of the risk of AD); 95% Low CI: lower bound of the 95% confidence interval; 95% Up CI: upper bound of the 95% confidence interval; P-value: uncorrected p-value of association; FDR …

## Sheet: Table S9
Summary of power analysis
RSID	LOCUS	GENE	MAF	NUMBER OF AD CASES	ODDS RATIO AGE-MATCHED CONTROLS	ODDS RATIO COGNITIVELY HEALTHY CENTENARIANS	NUMBER OF AGE-MATCHED CONTROLS	NUMBER OF COGNITIVELY HEALTHY CENTENARIANS	RATIO BETWEEN AGE-MATCHED CONTROLS AND COGNITIVELY HEALTHY CENTENARIANS	CASE RATE AGE-MATCHED CONTROLS	CASE RATE COGNITIVELY HEALTHY CENTENARIANS	POWER AGE-MATCHED CONTROLS	POWER COGNITIVELY HEALTHY CENTENARIANS	DESCRIPTION
rs6586028	10:80494228	TSPAN14	0.196	8000	0.8861	0.948612	2200	16000	0.1375	0.784314	0.333333	0.815213	0.577255	Centenarians did not converge
rs61762319	3:155084189	MME (2)	0.026	8000	1.3213	1.02493	3000	16000	0.1875	0.727273	0.333333	0.800686	0.0690449	Centenarians did not converge
rs6584063	10:96266650	BLNK	0.043	8000	0.800933	0.867781	2400	12400	0.193548	0.769231	0.392157	0.808176	0.801628	Centenarians value less
rs616338	17:49219935	ABI3	0.012	8000	1.51343	1.03523	3200	16000	0.2	0.714286	0.333333	0.815204	0.0676366	Centenarians did not converge
rs1800978	9:104903697	ABCA1	0.13	8000	1.11806	1.0346	4400	16000	0.275	0.645161	0.333333	0.800447	0.219859	Centenarians did not converge
rs76928645	7:54873635	SEC61G	0.103	8000	0.885933	0.915272	4600	16000	0.2875	0.634921	0.333333	0.80937	0.787129	Centenarians did not converge
rs1160871	7:28129126	JAZF1	0.222	8000	0.919745	0.989924	5600	16000	0.35	0.588235	0.333333	0.807457	0.0718724	Centenarians did not converge
rs6014724	20:56423488	CASS4	0.09	8000	0.825432	0.878008	1600	4400	0.363636	0.833333	0.645161	0.834353	0.808308	Centenarians value less
rs2242595	17:18156140	MYO15A	0.112	8000	0.904898	0.981364	8000	16000	0.5	0.5	0.333333	0.804299	0.0938202	Centenarians did not converge
rs4985556	16:70660097	IL34	0.115	8000	1.10702	1.09213	7200	12800	0.5625	0.526316	0.384615	0.804583	0.800384	Centenarians value less
rs35048651	17:1728046	WDR81	0.214	8000	1.0759	1.04659	9600	16000	0.6	0.454545	0.333333	0.801115	0.489722	Centenarians did not converge
rs3851179	11:86157598	EED	0.358	8000	0.832046	0.843797	600	800	0.75	0.930233	0.909091	0.846981	0.881226	Centenarians value less
rs3822030	4:993555	IDUA	0.429	8000	0.910167	0.914949	2400	2800	0.857143	0.769231	0.740741	0.809497	0.809967	Centenarians value less
rs7908662	10:122413396	PLEKHA1	0.467	8000	0.925736	0.929065	4000	4600	0.869565	0.666667	0.634921	0.80293	0.801173	Centenarians value less
rs7068231	10:60025170	ANK3	0.403	8000	0.976802	0.979362	16000	16000	1	0.333333	0.333333	0.221001	0.184166	Same value (did not converge)
rs17125924	14:52924962	FERMT2	0.089	8000	1.05634	1.07625	16000	16000	1	0.333333	0.333333	0.366999	0.585106	Same value (did not converge)
rs602602	15:58764824	MINDY2	0.28	8000	0.968012	0.987581	16000	16000	1	0.333333	0.333333	0.324862	0.0891805	Same value (did not converge)
rs9304690	19:49950060	SIGLEC11	0.24	8000	1.01085	1.01119	16000	16000	1	0.333333	0.333333	0.0763315	0.078058	Same value (did not converge)
rs10933431	2:233117202	INPP5D	0.234	8000	0.957858	0.954595	16000	16000	1	0.333333	0.333333	0.467241	0.526366	Same value (did not converge)
rs72777026	2:9558882	ADAM17	0.144	8000	1.0297	1.00212	16000	16000	1	0.333333	0.333333	0.1863	0.050669	Same value (did not converge)
rs785129	6:114291731	HS3ST5	0.35	8000	1.02335	1.04293	16000	16000	1	0.333333	0.333333	0.206416	0.545229	Same value (did not converge)
rs1065712	8:11844613	CTSB	0.053	8000	1.06516	1.03758	16000	16000	1	0.333333	0.333333	0.312147	0.137262	Same value (did not converge)
rs143080277	2:105749599	NCK2	0.005	8000	1.91197	2.00593	3400	3000	1.13333	0.701754	0.727273	0.811535	0.817357	Centenarians value more
rs7401792	14:92464917	RIN3	0.371	8000	1.10016	1.10695	2600	2200	1.18182	0.754717	0.784314	0.819969	0.817878	Centenarians value more
rs12446759	16:81739398	PLCG2	0.403	8000	0.862217	0.853427	1000	800	1.25	0.888889	0.909091	0.869654	0.847404	Centenarians value more
rs73223431	8:27362470	PTK2B	0.369	8000	1.07045	1.07616	6800	5200	1.30769	0.540541	0.606061	0.803543	0.801582	Centenarians value more
rs6605556	6:32615322	HLA-DQA1	0.161	8000	0.812808	0.786035	800	600	1.33333	0.909091	0.930233	0.853889	0.870947	Centenarians value more
rs74685827	11:121482368	SORL1	0.019	8000	1.39231	1.51455	3000	1800	1.66667	0.727273	0.816327	0.807982	0.802273	Centenarians value more
rs12592898	15:78936857	CTSH	0.133	8000	0.880865	0.854084	2800	1600	1.75	0.740741	0.833333	0.803349	0.80911	Centenarians value more
rs4277405	17:63471557	ACE	0.384	8000	0.898045	0.864749	1800	1000	1.8	0.816327	0.888889	0.812778	0.851358	Centenarians value more
rs11787077	8:27607795	CLU	0.392	8000	0.910904	0.888679	2600	1400	1.85714	0.754717	0.851064	0.816541	0.807034	Centenarians value more
rs12459419	19:51225221	CD33	0.31	8000	0.925461	0.907684	5000	2600	1.92308	0.615385	0.754717	0.803941	0.805748	Centenarians value more
rs117618017	15:63277703	APH1B	0.144	8000	1.17953	1.26211	1600	800	2	0.833333	0.909091	0.82972	0.844689	Centenarians value more
rs6733839	2:127135234	BIN1	0.389	8000	1.18003	1.34576	800	400	2	0.909091	0.952381	0.860447	0.973676	Centenarians value more
rs679515	1:207577223	CR1	0.188	8000	1.12691	1.17791	2600	1200	2.16667	0.754717	0.869565	0.822625	0.812356	Centenarians value more
rs2154481	21:26101558	APP	0.476	8000	0.911104	0.8733	2400	1000	2.4	0.769231	0.888889	0.806761	0.814431	Centenarians value more
rs1358782	20:413334	RBCK1	0.246	8000	0.881118	0.821039	1600	600	2.66667	0.833333	0.930233	0.814015	0.830046	Centenarians value more
rs2245466	4:40197226	RHOH	0.343	8000	1.12666	1.20453	1600	600	2.66667	0.833333	0.930233	0.825576	0.825605	Centenarians value more
rs587709	19:54267597	LILRB2	0.325	8000	1.01221	1.07793	16000	5400	2.96296	0.333333	0.597015	0.0903207	0.804114	Normal Controls did not converge
rs889555	16:31111250	BCKDK	0.281	8000	0.915303	0.872773	3600	1200	3	0.689655	0.869565	0.803875	0.80858	Centenarians value more
rs1582763	11:60254475	MS4A4A	0.371	8000	0.907385	0.854533	2400	800	3	0.769231	0.909091	0.817016	0.8325	Centenarians value more
rs62374257	5:86927378	COX7C	0.23	8000	1.12704	1.23289	2000	600	3.33333	0.8	0.930233	0.801874	0.811756	Centenarians value more
rs72824905	16:81908423	PLCG2 (2)	0.008	8000	0.487524	0.279196	800	200	4	0.909091	0.97561	0.834117	0.915072	Centenarians value more
rs7912495	10:11676714	USP6NL	0.462	8000	1.08624	1.16314	3400	800	4.25	0.701754	0.909091	0.812018	0.816051	Centenarians value more
rs7225151	17:5233752	SCIMP	0.124	8000	1.07001	1.13071	16000	3600	4.44444	0.333333	0.689655	0.639047	0.804394	Normal Controls did not converge
rs7384878	7:100334426	SPDYE3	0.31	8000	0.925977	0.867462	5200	1000	5.2	0.606061	0.888889	0.807473	0.801923	Centenarians value more
rs139643391	2:202878716	WDR12	0.131	8000	0.889056	0.767237	3600	600	6	0.689655	0.930233	0.806335	0.883237	Centenarians value more
rs149080927	19:1854254	KLF16	0.48	8000	1.02232	1.09634	16000	2600	6.15385	0.333333	0.754717	0.206784	0.819981	Normal Controls did not converge
rs450674	16:79574511	MAF	0.373	8000	0.921321	0.825425	3800	600	6.33333	0.677966	0.930233	0.813408	0.880331	Centenarians value more
rs12151021	19:1050875	ABCA7	0.336	8000	1.10174	1.34365	2600	400	6.5	0.754717	0.952381	0.813264	0.961065	Centenarians value more
rs7767350	6:47517390	CD2AP	0.271	8000	1.09096	1.25605	4000	600	6.66667	0.666667	0.930233	0.802897	0.906161	Centenarians value more
rs12590654	14:92472511	RIN3 (2)	0.328	8000	0.88377	0.743671	1400	200	7	0.851064	0.97561	0.815268	0.805889	Centenarians value more
rs6742	20:63743088	SLC2A4RG	0.221	8000	0.961651	0.878307	16000	1600	10	0.333333	0.833333	0.386601	0.805879	Normal Controls did not converge
rs2526377	17:58332680	TSPOAP1	0.445	8000	0.961026	0.883859	16000	1200	13.3333	0.333333	0.869565	0.531587	0.802228	Normal Controls did not converge
rs17020490	2:37304796	PRKD3	0.145	8000	1.0629	1.20328	16000	1200	13.3333	0.333333	0.869565	0.605813	0.820672	Normal Controls did not converge
rs113706587	5:180201150	RASGEF1C	0.11	8000	1.06252	1.22654	16000	1200	13.3333	0.333333	0.869565	0.503834	0.800237	Normal Controls did not converge
rs11771145	7:143413669	EPHA1	0.348	8000	0.950696	0.880095	16000	1200	13.3333	0.333333	0.869565	0.699426	0.800496	Normal Controls did not converge
rs143332484	6:41161469	TREM2	0.013	8000	1.29167	2.32949	10800	800	13.5	0.425532	0.909091	0.800319	0.826795	Centenarians value more
rs6966331	7:37844191	EPDR1	0.349	8000	0.930144	0.79168	5600	400	14	0.588235	0.952381	0.800781	0.878904	Centenarians value more
rs16824536	3:155069722	MME	0.054	8000	0.925796	0.74878	16000	1000	16	0.333333	0.888889	0.430807	0.836607	Normal Controls did not converge
rs10131280	14:106665591	IGH gene cluster (2)	0.133	8000	0.991946	0.804453	16000	800	20	0.333333	0.909091	0.0592176	0.836009	Normal Controls did not converge
rs5848	17:44352876	GRN	0.289	8000	1.07179	1.35964	8000	400	20	0.5	0.952381	0.80238	0.957277	Centenarians value more
rs6846529	4:11023507	CLNK	0.283	8000	1.05164	1.25427	16000	600	26.6667	0.333333	0.930233	0.650855	0.910936	Normal Controls did not converge
rs6943429	7:7817263	UMAD1	0.42	8000	1.02012	1.18805	16000	600	26.6667	0.333333	0.930233	0.173972	0.803472	Normal Controls did not converge
rs112403360	5:14724304	ANKH	0.073	8000	1.0819	1.66351	16000	400	40	0.333333	0.952381	0.567493	0.891606	Normal Controls did not converge
RSID: SNP identifier; LOCUS: chromosome and genomic position relative to GRCh38; GENE: likely affected gene according to GWAS used as reference; NUMBER OF AD CASES: number of cases used for the power analysis; ODDS RATIO AGE-MATCHED CONTROLS: odds ratio of the SNP in AD cases vs. age-matched controls; OODS RATIO COGNITIVELY HEALTHY CENTENARIANS: odds ratio of the SNP when comparing AD cases and c…

[truncated: 2 more sheets: Table S10, Table S11]
